# Supplementary material for: Quantitative proteome profiling stratifies fibroepithelial lesions of the breast
Source: Oncotarget. 2021 Mar 2;12(5):507–18. doi: 10.18632/oncotarget.27889 (PMC7939526; doi:10.18632/oncotarget.27889)
Supplement: Supplementary file 2 [file oncotarget-12-507-s002.xlsx]

## Sheet: Supplementary Table 2
Supplementary Table 2 : Master list of total identified proteins and their median abundance values in fibroepithelial lesions
Gene symbol	Gene description	Abundances (Normalized): F1: 114, Sample, R1	Abundances (Normalized): F2: 114, Sample, R2	Abundances (Normalized): F3: 114, Sample, R3	Abundances (Normalized): F1: 115, Sample, R1	Abundances (Normalized): F2: 115, Sample, R2	Abundances (Normalized): F3: 115, Sample, R3	Abundances (Normalized): F1: 116, Sample, R1	Abundances (Normalized): F2: 116, Sample, R2	Abundances (Normalized): F3: 116, Sample, R3	Abundances (Normalized): F1: 117, Sample, R1	Abundances (Normalized): F2: 117, Sample, R2	Abundances (Normalized): F3: 117, Sample, R3
CEACAM5	carcinoembryonic antigen-related cell adhesion molecule 5 isoform 1 preproprotein	772.3	431.7	491.7	736.4	424.8	504.4	618.5	379.5	459.6	908.6	533	611.1
AGTPBP1	cytosolic carboxypeptidase 1 isoform a		207.9			255.7			288.8			227.2
TAF9	transcription initiation factor TFIID subunit 9	1607.7	1519.8	1191.6	1438.8	1420.6	1168.4	1408.1	1329.2	1099.2	1580.7	1530.7	1224.7
SEPHS2	selenide, water dikinase 2	2253	1718.7	2068.2	1734.8	1349.4	1602.6	1679	1306	1551	2404.7	1621.9	2120.2
ATP7A	copper-transporting ATPase 1 isoform 1		1701.4	2401.5		1113	1730.2		1307.4	1771.5		1725.5	2475.1
ACTL6A	actin-like protein 6A isoform 1	5416.1	8373.4	6424.5	5392.3	7841.9	6010.4	5124.8	7805.6	6105.6	5279.6	8051.7	6320.5
MMAB	cob(I)yrinic acid a,c-diamide adenosyltransferase, mitochondrial precursor	828.6	1383.6	3033.6	811.5	1194.3	3015.5	783.9	1297.7	3445.9	845.3	1429.4	3094
SMARCA1	probable global transcription activator SNF2L1 isoform d	4594.3	3009.6	6631.3	4398.8	2871.4	6710.2	4322.8	2916	6232.1	4052.8	2792.1	6057.9
NRF1	nuclear respiratory factor 1 isoform 2	1482.4	1251.6	1681.5	1185.8	1006.5	1456.8	1321.7	1152.9	1638.2	1496	1258.6	1710.3
POLR2F	DNA-directed RNA polymerases I, II, and III subunit RPABC2 isoform 1	2198.4	3036.1	3477.7	1755.3	2535.4	2330.2	2586.7	3782.4	4265.3	2048.9	2972.7	3549.6
UXS1	UDP-glucuronic acid decarboxylase 1 isoform 1	1200.8	1288.2	1585.4	921	1091	1537.5	1412.1	1373.5	1794.3	1119.3	1168.2	1434.9
TPM1	tropomyosin alpha-1 chain isoform Tpm1.7cy	38912.6	42915.8	42851	31081.4	34367.8	34482.9	38501.8	41966.9	41828.9	38400.7	42052.7	42488.1
GIPC2	PDZ domain-containing protein GIPC2 isoform 1	428.8	825		271.1	663.1		362.1	785.6		497.5	997.6
NIPSNAP3A	protein NipSnap homolog 3A isoform 1	1080.4	1512.7	427.5	1320	1476.4	447	1175.4	1352.8	378.8	1200.6	1466.4	389.9
TTC1	tetratricopeptide repeat protein 1	819	831.4	909.6	489.5	542.2	495.4	712	773.3	741.1	717.2	792.5	823.2
CFL2	cofilin-2 isoform 1	2296.2	2610	2563.3	2357.8	2614.6	2685	2759.2	3205.1	3200.3	2061.4	2407.4	2398
ATAD3B	ATPase family AAA domain-containing protein 3B isoform AAA-TOB3l		464.5	427.7		443.8	441.6		430.1	422		437.7	438
RPS25	40S ribosomal protein S25	9634.1	8019.3	6785	9761.6	7423.3	6645.3	10892.8	8292.4	7264.8	9592.9	7712.6	6689.7
MAGOHB	protein mago nashi homolog 2 isoform 1	3733.6	8316.5	6693.5	4266	9071.9	8172.1	4946.5	10818.7	8774.4	4322.2	8975.1	7389.4
UBP1	upstream-binding protein 1 isoform LBP-1b	596.7	1269.1	211.1	609.3	1309.3	165	493	1220.4	156.5	511.4	1101.8	182.3
RBM39	RNA-binding protein 39 isoform a	7754.9	8359	8103.4	7058.4	7409.9	7337.7	8044.3	8148.9	7585.8	7439.9	7231.9	7058.6
SH3BP4	SH3 domain-binding protein 4 isoform X1	352.6	153.2	1607.6	811.4	349.9	2061.2	687.6	313.9	1778.1	420.4	204.6	1591.9
SDF2	stromal cell-derived factor 2 isoform X1		189.2	208.3		204.7	280.5		170.5	231.8		143.3	201.3
SFXN1	sideroflexin-1 isoform 1	7051.4	3038.7	6264.6	6876.4	2859.9	5890.2	8266.9	3720.3	7516.5	6930.6	3090.6	6376.5
MPC2	mitochondrial pyruvate carrier 2	403		1070.4	397		946.3	441.8		957.5	472		1068.1
CCT6A	T-complex protein 1 subunit zeta isoform a	25704.9	25361.1	25910.2	26671.8	25681.2	26651.4	26787.6	25495	26504	26569.8	26192.5	26715.3
NOP9	nucleolar protein 9 isoform X1	1713.2	1940.5	2863.6	1686.6	1604.2	2668.6	1503.7	1505.1	2712.2	1704.7	1851.4	3142.1
LYPLA2	acyl-protein thioesterase 2 isoform X2	3853.8	4966.6	3052	4365	5116.4	3106.8	4726.6	5793.9	2842.7	4261.2	5433.2	2839.6
ZNF346	zinc finger protein 346 isoform i	2206.5	1667.8	2957.1	2241.3	1753.6	3063.4	2195.3	1696.1	3045.7	2042.6	1598.2	2819.7
RPL24	60S ribosomal protein L24	4704.1	3973.5	3341.6	3808	3333.4	3057.2	5584.6	4934.9	4361.2	5151.6	4425.7	3780.8
SLAIN2	SLAIN motif-containing protein 2 isoform X1	4977.7	5392.6	5382	4416.8	4698.1	4166.4	5240.9	5804.7	4858.5	4429.8	5043.5	4771.8
S100A6	protein S100-A6 isoform X1	12597.3	12885	11105.4	11641.6	12093.2	10696.1	12690.5	12821.7	11365.9	12369.7	12898.7	11434.6
MRPL57	ribosomal protein 63, mitochondrial		194			261.4			184.2			199.6
RPL31	60S ribosomal protein L31 isoform 2	5045.9	8277.7	6373.5	4735.5	7871.3	5229.8	7053	11227.6	7680.8	5693.9	8946.4	6441.8
CEPT1	choline/ethanolaminephosphotransferase 1	1212.4			1031.2			1293.6			1247.1
PRKCSH	glucosidase 2 subunit beta isoform 3 precursor	23740.3	26283.3	24043.8	22899.1	25387.6	24195.7	27895.3	31901.6	30939.9	24332.6	28254.1	25416.7
LTBP1	latent-transforming growth factor beta-binding protein 1 isoform LTBP-1L precursor	3724.6	2624.9	4187.8	3855.2	2565.7	4344.2	4441.9	3474	5550.4	3901.2	2763.4	4219.7
IGFBP4	insulin-like growth factor-binding protein 4 precursor	2587.7	1190.5	1941.3	2198.9	958.1	1595.8	2203.1	869.2	1524.1	2285.3	997.7	1727.6
EIF3B	eukaryotic translation initiation factor 3 subunit B isoform X1	15874.2	14623	13184.9	16169.8	14790.6	13849.5	16619.1	14569.3	14005.5	15485.5	13812.6	13717.9
TMEM104	transmembrane protein 104 isoform 1	2705.4	876.4	1709.1	2245.2	806.4	1458	2508	778.1	1464.4	2335.2	745.6	1517
GATAD1	GATA zinc finger domain-containing protein 1		171.5	124.8		141.8	149.7		151.4	114.8		154.3	113.3
PUS7	pseudouridylate synthase 7 homolog isoform X1	986.9	1774.6	1490.7	1116.6	1883.2	1548.5	1046.7	1747.4	1551.3	1076.3	1750.2	1511.6
RPP25L	ribonuclease P protein subunit p25-like protein	568	705.6	454.6	451.6	498	358.5	468.7	526.6	372.4	468	532.2	356.6
ZNF768	zinc finger protein 768 isoform X1	1473	956.4	2729.6	1378.8	937.6	2474.1	1273.7	718.6	2070.1	1334.4	829.8	2153.8
NFRKB	nuclear factor related to kappa-B-binding protein isoform X1	1498.6	2231.8	1796.2	1104.4	1773.7	1427.3	1292.8	2050.2	1630.9	1401.4	2148.6	1786.1
NUDT4	diphosphoinositol polyphosphate phosphohydrolase 2 isoform alpha	3340.5	5928.4	4689.8	3591.7	6238.8	4813.9	3089.7	5715.7	4204.9	3560.8	6151.6	4880.6
GABARAPL1	gamma-aminobutyric acid receptor-associated protein-like 1 isoform 1	261.3			226.5			345.8			236.6
DNAJC12	dnaJ homolog subfamily C member 12 isoform a	850.7		625.9	470.6		449.1	565.1		565.6	809.6		664.2
ZNF106	zinc finger protein 106 isoform X1	622.9	191.4	167.7	513.5	168.8	144.5	588.8	196.3	169.5	663.6	209.8	180.5
DLAT	dihydrolipoyllysine-residue acetyltransferase component of pyruvate dehydrogenase complex, mitochondrial precursor	7185	11259.9	12131.8	6936.3	11006.3	11921.3	7824	12131.9	13301.8	8120.2	13468.5	14110.4
AIMP1	aminoacyl tRNA synthase complex-interacting multifunctional protein 1 isoform b precursor	6920.6	6745	7839.6	8420.7	6100.4	6296.4	7085.1	5966.1	5509.9	6574.1	5228.1	5183.1
LYAR	cell growth-regulating nucleolar protein isoform X1	1489	774.8	728.6	1432.2	279.2	789.3	1295.9	241	645.7	1477.5	733.4	669.3
PSMD3	26S proteasome non-ATPase regulatory subunit 3	14618.8	12412.3	13775.6	14269	12467.6	13289.5	18024	14542.9	16383.4	14641.8	12716.4	14173.5
ABCD1	ATP-binding cassette sub-family D member 1	863.1	762.3	584.6	829.2	796.5	579.6	719.7	672.9	491	727.2	721.4	550
EMILIN1	EMILIN-1 precursor	73393	58482	66990.8	68689.1	54381.6	63208.5	74857.4	58869	69990.5	68367.7	54325.9	64144
STK39	STE20/SPS1-related proline-alanine-rich protein kinase	1713.1	2252.2	376.9	1458.5	1842.5	289.9	1759.4	2324.9	460.5	1792	2458.5	439.4
MRM3	rRNA methyltransferase 3, mitochondrial isoform 1 precursor	659.2	516.6	884.1	650.9	514.4	981.8	518.7	416.2	854.3	663.1	518.3	906.7
ARHGAP32	rho GTPase-activating protein 32 isoform X1	528.5	639.3		530	639.2		393.3	587.6		521.4	578.7
AKAP1	A-kinase anchor protein 1, mitochondrial precursor	789.5	485.5	1129.8	637.7	443	1214.6	597.9	460.3	1024.2	814.2	541.5	1153.3
GATM	glycine amidinotransferase, mitochondrial isoform 1 precursor	2500.7	2256.1	533.6	2753.8	2578.4	555.6	2986.7	2835.1	584.8	2459	2113	545.1
KIRREL1	kin of IRRE-like protein 1 isoform X1	1917.7	1421.7	921.4	1997.2	1248.8	790.2	1738.9	1454.6	938	1653.2	1273.6	860.1
BCLAF1	bcl-2-associated transcription factor 1 isoform 1	8238.8	5995.7	8029.7	6629	4654.4	5912	7256.3	5255.4	7115.7	7973.3	6139.5	8205.6
KNG1	kininogen-1 isoform 1 precursor	16079.3	14728.6	17213.3	24059.5	18895.6	25212.8	19701.5	17481.4	20953.5	15756.5	14668.4	17252.6
SAP30BP	SAP30-binding protein isoform 1		1497.4	987.3		1541.6	1101.4		1855.9	1641.3		1672.7	1283.1
MOB3C	MOB kinase activator 3C isoform 1		466.1			439.9			422.2			450.6
NOTCH1	neurogenic locus notch homolog protein 1 preproprotein			1516.7			1340.3			1447.8			1554.7
F11	coagulation factor XI isoform X1	331.4	650.6	498.6	529.5	863.7	783.9	414.3	635	548.2	298.8	612.8	420.5
DKK3	dickkopf-related protein 3 isoform X1	1261.9	1735.5	1533.4	1351.9	1771.4	1658.2	1096.5	1539.7	1214.1	1139.3	1567.3	1291.1
GLI3	transcriptional activator GLI3		300.5			277.4			244.7			271.5
DHX37	probable ATP-dependent RNA helicase DHX37 isoform X1	2254.4	1472.8	3304.5	2005.8	1355.3	2667	1733.8	1239.3	2432.1	2106.5	1421.1	3066.1
AP4M1	AP-4 complex subunit mu-1 isoform X1		293.3			259.1			261.5			282.3
RMDN1	regulator of microtubule dynamics protein 1 isoform X1	1312	497.5	1238.1	1306.8	597.7	1224.1	1330.9	481.4	1091.4	1460.6	532.5	1152.7
GADD45GIP1	growth arrest and DNA damage-inducible proteins-interacting protein 1	1126.1	1743.6	2331	1206.6	1872.2	2272.2	1226	2284.7	2254.5	1068.6	1792.2	2292.1
TLN2	talin-2 isoform X1	22335.9	21047	26087.1	19427.7	18105.6	22065	17715.1	16709.7	21306.3	21144.6	20432.6	25627.6
RBM12B	RNA-binding protein 12B isoform X1	7786.8	7976.4	7146.8	6666.5	7009.9	5888.3	7249.4	8022.9	6761.2	7272.9	8027	6747.6
AMDHD2	N-acetylglucosamine-6-phosphate deacetylase isoform 2	2324.7	1553.4	1100.3	2206.2	1663.3	1093.9	1847	1314.7	957.9	2295.9	1701.8	1129.5
SERPINB6	serpin B6 isoform X1	13268.2	12440.1	11940.2	14285.9	12983.6	13166.3	15130.3	13690.6	13398.2	12869.1	11997.6	11263.9
GPAA1	glycosylphosphatidylinositol anchor attachment 1 protein	1303	1821.1	758.6	1092	1862	715.1	1246.3	2036.4	811.6	1384.6	1938.5	790.7
RABL6	rab-like protein 6 isoform 1	7634.8	5655.9	6989.2	7016.2	5901.3	6182.9	7472.1	6551.7	6749.7	7409.8	5593.6	6842.5
PFKM	ATP-dependent 6-phosphofructokinase, muscle type isoform X1	14875.4	12594.7	15353.4	13518.7	11330.6	14363.9	15698.6	12752.4	15047.7	14107.6	11952.8	14258.8
TFAP2C	transcription factor AP-2 gamma		408.5			571.6			458.7			383.7
TKT	transketolase isoform X1	39663	46996.6	39928.9	38914.7	44987.5	38907.5	40250.9	49143.2	40043.9	43518.9	49816.9	41547.8
C11orf68	UPF0696 protein C11orf68 isoform 1	3384.9	5516.2	6545	2735	4912.6	5578.5	3264.5	4976.4	5726.7	3277.2	5303.1	5971.2
NHP2	H/ACA ribonucleoprotein complex subunit 2 isoform a	1265	1633	3242.1	1109.9	1560.2	3121.8	1316.1	1829.1	3309.6	1560	2193.3	4134
MED10	mediator of RNA polymerase II transcription subunit 10	550.4	527.9	577.4	518	513.4	550.9	544.8	549.5	608.7	535.5	525.6	574.4
MEX3C	RNA-binding E3 ubiquitin-protein ligase MEX3C	985.4	918.9		838.1	808.3		802.4	743.3		925.7	813.8
RPS4X	40S ribosomal protein S4, X isoform	18482.2	20185.7	18646.2	19851.1	20499.5	20474.6	25951.3	24729.6	25853.2	19106.5	20035.5	19618.6
VAPA	vesicle-associated membrane protein-associated protein A isoform 1	3415.9	3004.1	3897	3469.9	3216.1	4354.6	3179.1	3004.2	3976.9	3520.4	3173.6	3875.1
PTP4A1	protein tyrosine phosphatase type IVA 1 isoform X1	3115.5	5378.7	5682.3	2455.4	4012.2	4075.1	3263	5154.8	5250.8	3077.4	5183.7	5282.6
DERL2	derlin-2 isoform a	174.7	185.7	126.2	149.3	146.9	107.7	138.7	139	97.8	147.8	146.2	118.8
RASA1	ras GTPase-activating protein 1 isoform 1	4279.4	4950.2	5769.2	3725.1	4544.4	5196	3750.9	4627.2	5356.5	4032	4739.8	5555.8
DCTD	deoxycytidylate deaminase isoform X1	805	2905.5	1230.2	761.1	2518.2	1044.6	743.1	2122.1	1213.1	860.9	2905.8	1197.2
U2AF2	splicing factor U2AF 65 kDa subunit isoform a	8519.1	9041.3	7818.6	8589.2	9341.3	7950.2	9404.1	9844	8662.3	9176.6	9776	8645.8
ACTA1	actin, alpha skeletal muscle	701.1	858.9	770.1	740	820.5	767	552.9	656	616.4	614.6	758.5	673.8
DDX50	ATP-dependent RNA helicase DDX50 isoform X1	7113.1	10557.8	4602.8	6667.6	8937	4091.5	7362.8	9610.6	4448.3	6651.1	9816.5	4233.9
TOX4	TOX high mobility group box family member 4 isoform 1	2780.1	1282.9	1975.5	2360.6	898.7	2109.5	1916.1	684.8	1823.4	2518	1047	2012.1
RPS14	40S ribosomal protein S14	9443.9	7966.7	11810.9	9036.1	7735.1	11179	9180.5	7967.8	10800.8	9212	7745	11447
NCOA7	nuclear receptor coactivator 7 isoform X1		1163.3			1018			1085.6			962.4
KLC3	kinesin light chain 3 isoform X1	1045.2	600	742.2	931.4	436	604.9	992.7	508.9	617.4	1240.3	603.4	838.5
RAPGEF2	rap guanine nucleotide exchange factor 2 isoform X1	459.3	1006.2	917.5	427.3	851.4	844.1	443.2	882	833.5	394.5	831.9	804.7
TNKS1BP1	182 kDa tankyrase-1-binding protein isoform X1	31115.1	34309.4	35009.7	24757.5	27530.5	28700.8	28343	30706.4	33244.5	28414.8	31720.3	32522.4
STXBP2	syntaxin-binding protein 2 isoform a	5634.5	4241.6	2242.7	5244	3716.2	1927.4	4615.8	3285.3	1785.6	6123.9	4445.5	2498.6
QSOX2	sulfhydryl oxidase 2 precursor	1159.6	1467.1	2454.2	1343.5	1495.9	2404.9	1636.2	1687	2811.3	1056.9	1350.2	2228.1
KCTD21	BTB/POZ domain-containing protein KCTD21 isoform X1	727.8	500.9	702.5	774.3	485	654.8	671.7	470.3	577.4	667.2	467	632
SYNJ1	synaptojanin-1 isoform a	795.1		748.6	913.1		835.7	688.6		648	672.9		625.6
IMPA1	inositol monophosphatase 1 isoform 2	1704.8	2440.2	646.9	1543.2	2448.1	598.6	1420.4	2113.8	639.2	1631.2	2333.7	728.1
PRPS1	ribose-phosphate pyrophosphokinase 1 isoform 1	11023.8	12973	9263	11273.8	13330.5	9855.8	11753.7	14489.8	11347.3	11084.2	13439.9	10251.8
RTN4R	reticulon-4 receptor precursor			518.4			450			334.5			432.9
FOXRED1	FAD-dependent oxidoreductase domain-containing protein 1	2612.7	2119.4	4275.3	2777.4	2474.5	4646.6	2599.6	2367	4396.9	2548.7	2206.9	4456.2
SRGAP3	SLIT-ROBO Rho GTPase-activating protein 3 isoform X1	2210.6	1751.5	4443.2	1640.1	1451.1	4586.2	2378.6	2115.9	5291	1985.8	1555.2	3997
TPP2	tripeptidyl-peptidase 2 isoform X2	6387.4	8391.5	6948.7	6093.2	8394.1	7233.7	6603.5	8926	7615.2	6150.1	8194.1	6614.5
ABHD14B	protein ABHD14B isoform 1	7596.6	9845.2	6904.3	7536.9	9363.7	5724.2	7777.1	9455.9	6749	7968.5	9826.3	7824.7
INSR	insulin receptor isoform Long preproprotein	2837.9	2319.6	2210.3	3101.4	2375.1	2275.6	2404.7	2047.5	1949.3	3138.6	2704.2	2506.4
CLPX	ATP-dependent Clp protease ATP-binding subunit clpX-like, mitochondrial precursor	2560.8	2154.9	2011.8	2332.2	1810.3	1616.9	2246.9	1795.7	1499.5	2544.7	2060.4	1962
TWF2	twinfilin-2	5636.7	5841.9	7506.7	5655	6261	7630.6	6475.8	5972.6	8269	5443.6	5609.5	7149.8
METTL1	tRNA (guanine-N(7)-)-methyltransferase isoform a	834.9		208.3	908.4		186.6	830		156.7	855.3		157.4
POLD4	DNA polymerase delta subunit 4 isoform 1	454.9			454.2			430.3			410.4
HID1	protein HID1	1650.5	3176	1556.6	1578.8	2573	1262.7	1286.4	2336.3	1161.7	1850.1	3392.2	1832.7
IDH2	isocitrate dehydrogenase [NADP], mitochondrial isoform 1 precursor	23691.6	19969.8	18880.2	22531.6	20108.5	18295.7	21934.8	19487.5	17463.6	25082.7	22797.1	19823.3
PRKAB1	5'-AMP-activated protein kinase subunit beta-1 isoform X1	750.1	187.6	583.2	523.6	210.3	756.4	1002.2	199.1	673.9	670.4	201	614.4
SUN2	SUN domain-containing protein 2 isoform X4	13105.6	11719.8	10634.9	11799.5	10702.5	9701	11975.4	11002.4	9758.1	13985.6	12375	11189.2
ATG4B	cysteine protease ATG4B isoform X2	1721.3	310.9	362.1	2353.1	496.4	443.2	2312.1	456.7	446	1779.6	297.2	340.7
WASF1	wiskott-Aldrich syndrome protein family member 1	811.9	1415	1451	665.7	1254.7	1461.6	1034.4	1866.8	1807.9	629.6	1081.6	1053.6
MMP2	72 kDa type IV collagenase isoform 1 preproprotein	2171.8	1933.1	705.4	2766.4	2764.1	1039	1609.4	1405.6	597.6	1780.1	1585.6	543.1
TXN2	thioredoxin, mitochondrial isoform X1	920.1	1048.1	423.4	1177.8	1349.9	486.7	1073	1249.4	488.8	1024	1104.5	461.2
NDOR1	NADPH-dependent diflavin oxidoreductase 1 isoform a			273.8			272.2			250			261.6
NCL	nucleolin	44240.7	50473.2	42728.2	43041.8	47797.5	41715.1	47055.4	51737.5	43470	45225.2	50904.8	44639.2
HMGB1	high mobility group protein B1 isoform X1	8842.1	5599	6857.1	8384.1	5411.4	6684.5	9422.1	5839.4	7375.9	9502.6	5892.8	6448.3
PALD1	paladin isoform X1	4923.5	9251.6	7646.8	5399	9883.7	7960.6	4626.5	9033.2	6895.1	4364.5	8423.6	6878.4
FETUB	fetuin-B isoform X1	575.3		479	581.3		429.9	954.8		644.1	648.3		489.2
VGLL4	transcription cofactor vestigial-like protein 4 isoform a	924.2	421.4	530.8	808.3	345.6	448	864.7	350	460.9	968.9	393.1	470.9
CACNA2D2	voltage-dependent calcium channel subunit alpha-2/delta-2 isoform X1	1658	1242.3	2738.1	1342.6	1116.8	2046.9	1588.7	1138.8	2387.7	2254.9	1560.4	3300.1
HEXB	beta-hexosaminidase subunit beta isoform 1 preproprotein	13484.2	13275.8	12312.1	13421.8	12569.1	11502.5	14051.3	13536.8	12422.5	14785.1	14583.9	14099.9
CLU	clusterin isoform X1	22290.2	22826.7	24067.8	49163.9	47913.4	50244.2	27015	27219.7	28632.3	22374.6	22557.8	23801.4
ARHGAP30	rho GTPase-activating protein 30 isoform 1	767.5	1011.2	493	762.3	1122.9	511.9	682.6	1020	412.7	724.1	960.5	475.1
RNF170	E3 ubiquitin-protein ligase RNF170 isoform X1	1684.2	1436.5	639.2	1348.6	1042.3	479.8	1550.3	1058.2	612.8	1679.5	1464.7	724.4
GPI	glucose-6-phosphate isomerase isoform 3	23196.9	22859.1	24707.4	24554.4	26390.7	26693.6	27224.2	27320.1	28611.9	24436.6	23766	25443.2
GOLGA3	golgin subfamily A member 3 isoform X1	24258.8	25699	23493.3	21121.1	24598.6	21206.2	20626.5	23885.4	20233.2	22028.3	23878.3	21233
MTBP	mdm2-binding protein	1169.5	860.2	1100.1	1374.1	863.3	1027	1247.2	751.2	973.7	1424.8	946.2	1152.5
STAMBP	STAM-binding protein isoform X1	2011.3		704.8	1714.5		736.2	1801.7		661.4	1935		748.1
CBR1	carbonyl reductase [NADPH] 1 isoform 1	25083.9	20186.8	17628.1	21442.5	17567	15121.6	27321.3	22468.2	18983.2	26877.2	21624.2	18617.1
SLBP	histone RNA hairpin-binding protein isoform 1		734.7			500.4			557.9			681.9
SNRPF	small nuclear ribonucleoprotein F	2004.7	4431	2661.7	1702.8	3842.3	2140	1575.7	3693.6	2408.1	1818	4113.2	2681.3
DLG5	disks large homolog 5	4024.9	3824.3	2715.7	3297.2	3094.1	2088.9	3355.5	3273.1	2051.6	3933.1	3561.6	2633.9
MRPL18	39S ribosomal protein L18, mitochondrial isoform 1	3697.5	3883.2	1720.1	3229.4	3299.7	1577.4	3426.5	3475.8	1639.1	3508.8	3635.2	1692.6
RRAGD	ras-related GTP-binding protein D	855.9	1464.3	1023.6	225.5	946.2	727.4	972	1483.9	1003.1	753.9	1261.5	1048.1
PRMT5	protein arginine N-methyltransferase 5 isoform a	12781.7	10171.7	13989.3	12505.2	9172.8	12583.6	12480.9	9380.4	12342.7	12344.4	9083.6	13473.4
SMG7	protein SMG7 isoform X1	587.7	403.7	1115.6	528.3	116.1	760.8	540	415.4	1060.4	526.7	280.8	964.4
ESRP2	epithelial splicing regulatory protein 2 isoform 2	347.2	376.8	452.3	317.3	365.3	398	291.7	319.2	327.7	384	429.4	517.6
PAG1	phosphoprotein associated with glycosphingolipid-enriched microdomains 1 isoform X1	368.1			372.2			389.1			298.3
PRUNE1	exopolyphosphatase PRUNE1 isoform 1	3607.2	2627.5	1904.8	3285.4	2320.5	1758.1	3445.5	2423.6	1835.2	3621.1	2644.8	1967.9
SSH1	protein phosphatase Slingshot homolog 1 isoform X1	214.9			248.7			200.9			218.2
ATP5F1C	ATP synthase subunit gamma, mitochondrial isoform L (liver) precursor	4556.3	6693.1	6798.4	5449.8	7265.9	7457.8	5448.3	8143	7776	6251.6	8906	8911.6
MINDY3	ubiquitin carboxyl-terminal hydrolase MINDY-3 isoform a	700.1		372.6	633.5		369.7	662.4		367.7	703.1		373.9
EXT1	exostosin-1	1751.7	1388.1	389.8	2221.3	1656.6	346.5	2136.4	1641.4	401.5	1535.7	1182.8	331.9
TNC	tenascin isoform X13		316.4	112.8		368.9	130.1		272	101.2		226.1	88
ALG12	dol-P-Man:Man(7)GlcNAc(2)-PP-Dol alpha-1,6-mannosyltransferase			561.6			387.7			410.7			531.3
TMEM106B	transmembrane protein 106B isoform X1	736.4	762.9	419.1	789.3	699.8	502.1	563.2	599.3	392.1	579.8	644.5	308.9
CEP41	centrosomal protein of 41 kDa isoform 1	1399	1516.9		1337.3	1384.2		1227.7	1299.7		1268.5	1412.4
APBB2	amyloid-beta A4 precursor protein-binding family B member 2 isoform X1	2208.8	1767.2	2695.2	1848.2	1516.1	2109.5	2198.3	1696.1	2537.9	2090.8	1655	2545.4
PPP2R2A	serine/threonine-protein phosphatase 2A 55 kDa regulatory subunit B alpha isoform isoform 2	6261.6	8700.2	10593	5318.8	7088.3	8568.9	5879.9	7488.6	9006.9	6501	8843.1	10200.7
RRP1B	ribosomal RNA processing protein 1 homolog B	264.7	1232.9	1089.5	258.8	1110.3	1133.3	239	963.4	1400	242.4	1068.1	990.5
GPRC5B	G-protein coupled receptor family C group 5 member B isoform 2	2257.7	1435.6	2473.4	1963.8	1459.2	2168.2	1616.5	1198.4	1436.7	2295.3	1554.6	1943.5
HOMER3	homer protein homolog 3 isoform X1	3790	3407.5	3720.5	4378.6	3650.6	3997.8	4116.5	3354	3599.9	3604.2	3264.9	3529.2
S100A10	protein S100-A10	5455.4	3338.8	1827.7	5391	3273.6	1898.8	6218.4	4100.1	2169.9	6309.8	3364.8	2173.1
TSPAN13	tetraspanin-13			500.6			518.3			413.3			554.7
FAM133A	protein FAM133A isoform X1	730.5	594.4	493.3	643.6	522.3	448.2	735.5	605	488.6	724.3	607.2	498.9
SH3GLB1	endophilin-B1 isoform X1	7044.7	6364.2	5859.5	6802.8	6687.9	4959.4	8110.2	7475.9	6696.6	6911.6	6190.5	5611.1
AIF1L	allograft inflammatory factor 1-like isoform 3	2341.4	1443	603.5	2083.7	1211.8	476.2	2050.2	1168.3	380.1	3062.6	1744.8	602.4
DTD1	D-aminoacyl-tRNA deacylase 1 isoform 2	2208.6	1411.1	2852.6	2103.2	1048.5	2895	2242.7	1171.1	3314.2	1979.8	1332.3	2922.6
COL4A2	collagen alpha-2(IV) chain preproprotein	18716.1	17917.3	16360	16551.1	15644.4	14680.3	13843.6	12787.3	12435.2	20261.9	19495.9	17756.5
SMCHD1	structural maintenance of chromosomes flexible hinge domain-containing protein 1 isoform X1	6824.3	8024.4	6211.1	6294.3	7424.2	6667.8	6418.5	7492.3	6622.2	6148.7	8462.2	5920.2
TG	thyroglobulin precursor	1019.7	1335.4	1811.2	781.4	1492.1	2038.2	684.2	1248.4	1705.6	1415.7	2304.8	3016.7
TIMM23	mitochondrial import inner membrane translocase subunit Tim23	758.3	695.4	398.5	797.9	679.9	372.2	675.7	648.2	367.7	678.1	636.8	371.6
CUEDC1	CUE domain-containing protein 1	182.5	156.2	193.1	155.4	125.2	171.8	170.4	137	198.4	199.7	171.8	209.8
PLEKHG4	puratrophin-1 isoform 1	149	676.9		141.5	658.2		126.3	619.1		122.3	627.2
TFF1	trefoil factor 1 precursor
ITM2C	integral membrane protein 2C isoform 1	484.4	739.9	367.7	493.1	763.4	351.6	406.4	796.5	476.4	406.3	646.7	320.4
EIF3G	eukaryotic translation initiation factor 3 subunit G	3650.2	5201	4566.3	3038	4557.8	3840.3	3248.6	4756.6	3850.2	3534.7	5002.1	4196.7
CHCHD4	mitochondrial intermembrane space import and assembly protein 40 isoform 2	1083.1	1583.5	1565	1269.2	1759.1	1838.5	975.3	1535.3	1591.5	1148.1	1593.8	1657.5
PSMD13	26S proteasome non-ATPase regulatory subunit 13 isoform 1	15141.3	13602.6	11087.2	16523.3	14481.3	12311.2	19732	17946.5	14038.6	15837.5	14546.5	11264.1
MTSS1L	MTSS1-like protein isoform X7	208.4	1072.2	708.3	231.1	846.5	483.9	195	690.5	352.2	182.1	911.5	609.6
UCHL5	ubiquitin carboxyl-terminal hydrolase isozyme L5 isoform X1	5154.8	4998.9	2635.4	4747.6	4838.9	2520.3	5435.2	5354.5	3108.1	5068.9	5042.8	2641.8
PTGES3L-AARSD1	PTGES3L-AARSD1 protein isoform 1	5058.8	5776.1	6486.6	4297.6	4903.3	5774.9	4334.9	5405.6	6839.5	4652.2	5544.9	6511.8
CCZ1	vacuolar fusion protein CCZ1 homolog	2408.3	2868	1509.5	2417	2496.1	1307.4	2908.2	2850.2	1555	2231	2837.1	1390.4
KCMF1	E3 ubiquitin-protein ligase KCMF1 isoform X2			117.6			134.2			110.2			97.1
ARHGDIA	rho GDP-dissociation inhibitor 1 isoform e	7092.3	8565.3	7340.4	8304.8	10426.7	7523.9	9196.8	10500.7	8470.5	7398.4	8893.1	7723.3
KCTD12	BTB/POZ domain-containing protein KCTD12	12111.3	16173.5	17715	10048.4	14074.1	15253.7	9452.3	12268.6	14119.7	11015.9	14701	16089.6
VAMP2	vesicle-associated membrane protein 2 isoform 2	1480	1544.4	698.4	1082	1209.1	473.7	1264.2	1320.6	615.7	1480.4	1483.2	771.9
KMT2B	histone-lysine N-methyltransferase 2B	446.4	292.6	841.7	398.1	243.4	718.1	364.4	241.8	658.6	435.8	269.2	815.6
PDCD6IP	programmed cell death 6-interacting protein isoform 1	35593	39358.3	32907.2	34470.1	36163.7	30502.1	40274.6	43973.4	36290.6	38451.1	41073.6	35388.2
MSRB3	methionine-R-sulfoxide reductase B3 isoform 1 precursor	862.8	1066.2	1819.6	754.5	816.5	1581.8	837.3	1079.2	1662.3	908.2	1108.4	1851.6
ST14	suppressor of tumorigenicity 14 protein	786.6			505.7			423.9			760.2
RNF121	RING finger protein 121 isoform a	228.7	296.3	228.7	326.2	372.8	291.1	226	304.8	237.8	234.9	247.7	215.1
CHAF1B	chromatin assembly factor 1 subunit B isoform X1		568	773.6		594.1	839.9		512.7	718.4		481.9	619.9
SPATA5	spermatogenesis-associated protein 5 isoform X1	4883.4	3481.3	3460.5	4759.2	3399.1	3001	4784.6	3562.4	3241.7	5071.8	3672.9	3531.3
VPS4A	vacuolar protein sorting-associated protein 4A	2650.2	3055.3	2798.5	2170.4	2707.2	2625.4	2631.1	3154.6	3041	2687.8	3245	3108.4
PMF1	polyamine-modulated factor 1 isoform 1	1014.5	980.2	1393.3	789.5	736.2	1315.7	906.3	864.3	1556.3	990.8	933.8	1378.5
NKD2	protein naked cuticle homolog 2 isoform X1	210.5	200.2	217	190	207.5	246.6	166.7	114.6	172	129.5	104.5	130.9
PDZD8	PDZ domain-containing protein 8	1401.4	1481.3	3211.3	1130.4	1230.6	2378	1077.1	1509.9	2680.6	1175.3	1441.5	3064.1
TNFAIP2	tumor necrosis factor alpha-induced protein 2 isoform X1	3476.7	3355.1	3761.1	2997.7	2748.8	3109.4	3269.8	3124.8	3593	3627.5	3486.5	4037.2
INTS8	integrator complex subunit 8	953.2	2933	590.6	1024.8	2582.3	584.1	1048.8	2573.6	769.1	898.8	2686.6	596.1
NBEA	neurobeachin isoform X1	1368.3	848.6	726.6	1189.4	780.5	717.9	1401.7	769.6	745.9	1360	726.2	694.7
RTN3	reticulon-3 isoform e	1020.8	846.8	1822.4	755.1	581.2	1345.6	874.9	708.4	1452.4	1129.7	864.9	1856
BCHE	cholinesterase precursor	211		313.2	263.8		406.3	196.2		338.9	187.9		291.7
SGCB	beta-sarcoglycan			171.7			168			130.1			165.5
PLOD3	procollagen-lysine,2-oxoglutarate 5-dioxygenase 3 precursor	14925	8017.4	11709.5	14906.5	8063.8	12198.8	14516.1	8194.6	11821.9	12961.9	6973.1	10243.9
RABEPK	rab9 effector protein with kelch motifs isoform X1	894.1	1591.5	649.2	551.8	1326.5	427.9	823.2	1531.2	656.1	775.8	1355.9	577.6
FCHSD1	F-BAR and double SH3 domains protein 1	220.3		406.2	211.1		379.9	190.3		344.9	220.4		403.8
TTI1	TELO2-interacting protein 1 homolog	2138.1	1477.3	2526.1	2112.7	1508.5	2322.5	1926.3	1502.9	2449.8	1848.3	1378.1	2202.2
SEC24D	protein transport protein Sec24D isoform X1	8817.7	10864.6	11875.5	8147.1	10318.7	11408.5	10767.4	13249.7	14430.1	7931.2	9837.3	10856.2
TSFM	elongation factor Ts, mitochondrial isoform 2 precursor	2625.2	2172.4	4067.2	2502	2020.9	4459.9	2139.5	1861.7	3486.6	2579.1	2440	4161
CARNMT1	carnosine N-methyltransferase isoform 1	1663.6	887.1	954.5	882.9	880.4	995.4	1258	1037.7	1154.3	925.3	794.6	891.8
MBTD1	MBT domain-containing protein 1 isoform X1	381.5			355.5			355.6			373.6
PIK3CB	phosphatidylinositol 4,5-bisphosphate 3-kinase catalytic subunit beta isoform isoform X1	271.8	152	328.8	258	172	371.8	205.9	157.4	298.7	220.9	138.8	316.9
PES1	pescadillo homolog isoform 1	6288.4	5741.3	5526	4987.3	4964.6	4569.9	4725.7	4397.9	4172.1	5975.8	5512.9	5347.1
COMMD3	COMM domain-containing protein 3	3606.3	2415.8	2019.5	3538.9	2316.7	1805	3326.9	2117.1	1484.8	3387.1	2248.8	1785.6
MID1	E3 ubiquitin-protein ligase Midline-1 isoform 1	2187.3	1270.6	1916.9	1997.7	1071.9	1602.8	2031.4	1204.8	1861.7	1893.9	1148.5	1690.3
CSNK1A1	casein kinase I isoform alpha isoform 3			829.1			975.7			743.5			825.4
AKR1C3	aldo-keto reductase family 1 member C3 isoform 1	10025.7	7759.4	5988.9	6035.4	4332.5	4259.5	8021.9	5160.1	6253.2	8378.3	5913.3	5767.3
ZFYVE9	zinc finger FYVE domain-containing protein 9 isoform X1
PFKP	ATP-dependent 6-phosphofructokinase, platelet type isoform X1	17853.6	17553.9	19931.9	19605.1	18149.1	20807.2	17603.3	16668.4	20037.8	16455.2	16148.8	18694.8
CYB5A	cytochrome b5 isoform 1	9353.2	7201	6339.9	8440.9	6557	5986.8	7796.2	5544.9	5030.2	10168.7	7616.9	6687.4
GALK1	galactokinase	6801.2	7126.8	6432.2	6419.6	6467.5	6095.1	7355.4	7608.5	7268.8	6649.8	6806.7	6497.4
GALNT12	polypeptide N-acetylgalactosaminyltransferase 12	483.1	381.3	1128.2	493.5	403.2	1019.1	648.3	516.4	1148.7	401.6	329.4	1006.6
CNOT11	CCR4-NOT transcription complex subunit 11	563.7	1715.4	387.2	491.8	1457.3	386.8	448.5	1284	325.5	554.4	1456.2	380.8
CYB5R1	NADH-cytochrome b5 reductase 1	6353.7	4151.7	4719.4	5742.3	3775.3	4467.1	5252	3226.1	4006.7	7058	4511.2	5360.1
RTF1	RNA polymerase-associated protein RTF1 homolog	2120	2869	5720.5	1974.4	2715.5	5595.7	1945.6	2786.3	5570.8	2133.2	2890.5	5630.6
TC2N	tandem C2 domains nuclear protein isoform 1	1014.8		1236.7	826.9		986.3	767.4		875.2	1155.8		1280.2
NOP53	ribosome biogenesis protein NOP53	896.8	947	799.7	749.6	717.1	630.6	638.1	643.8	589.1	798.1	787	735.8
AARS	alanine--tRNA ligase, cytoplasmic	31338.1	27183.4	30100.8	31742.7	27978.7	31202.6	38213.2	34268.1	37451.4	28866.1	25673.7	28096.1
SLC39A6	zinc transporter ZIP6 isoform 1 precursor
STAT3	signal transducer and activator of transcription 3 isoform X5	11647.6	10887.6	11746.2	11538.8	10234.2	11234.9	13815.5	12807.9	13734.3	12177	11248	12269.6
NSL1	kinetochore-associated protein NSL1 homolog isoform 1	2319.9	3495.1	1172.1	2024.1	2515	1062.7	1888.6	2773.2	955.5	2337.3	3113	1080.9
ARL15	ADP-ribosylation factor-like protein 15 isoform X1	1006.6	932	1603.6	667.3	868.7	1332.3	687.9	794	1435.6	951.3	923.3	1557.7
SLC25A20	mitochondrial carnitine/acylcarnitine carrier protein	2004.4	3104	2741.8	1926.1	2552.2	2342.2	1783.8	2639.7	2330.8	2198.5	3413.7	3090.8
JMJD7-PLA2G4B	JMJD7-PLA2G4B protein isoform a	875	1026.9	850.7	1005.9	1086.3	853.2	698.6	807.7	594.7	897.9	1026.6	813.6
NUB1	NEDD8 ultimate buster 1 isoform 1	6578.4	5501.9	6337	6179.4	5120	5870.3	6598.5	6081	6516.5	7114.3	5894.4	6534.7
AJUBA	LIM domain-containing protein ajuba isoform 1	1110.8	1100.2	1260.6	848.6	980.8	1060	710.9	966.4	1077.1	1145.5	1139.4	1281.4
EHD3	EH domain-containing protein 3	2167.6	2316.6	3209	1763.2	1931.1	2643.6	2093.3	2190.8	3156.5	1940.2	2095.6	2949
UBXN6	UBX domain-containing protein 6 isoform X1	3855.9	4366.7	3716.8	3617.3	3981.7	3351.1	4090	4737.4	3847.7	3618.8	3921.2	3281.2
TSPO	translocator protein	524	1524.3	2285.7	459.6	2205	2521.1	433.9	1613.8	2084.6	621.1	2452.8	3458
NUBP1	cytosolic Fe-S cluster assembly factor NUBP1 isoform 1	3392.3	2762	2504.5	3009.4	2632.4	2297.5	3815.2	2941.4	2762.7	4020.7	3098.7	2875.7
S100A1	protein S100-A1	2111.7	1871.8	1584.9	1822.7	1545.1	1350.9	1296.9	1147.8	1032.1	3477	2809.5	2549.1
CDC42BPB	serine/threonine-protein kinase MRCK beta isoform X1	13171.3	15708.7	15215.4	12428.7	14442.9	13821.9	13216.6	15076.3	15236.7	12585.1	14583.6	14182.5
EFNB2	ephrin-B2 isoform X1	1394			1458.3			1368.4			1568.1
DENND4C	DENN domain-containing protein 4C isoform 2	6650.6	8228.3	4303.7	5572.8	7293.4	3505.7	5852	7418.9	3862.8	6254.8	7939.1	4057.9
SPRY1	protein sprouty homolog 1 isoform X1	247.4	231.8	182.4	202.4	199.5	122.3	124.1	105.5	227.3	214.6	213.1	117
COL1A2	collagen alpha-2(I) chain precursor	105783	131610	108349	106369	131801	101170	68815.8	83600.1	66216.3	96950.4	118897	96389
DMD	dystrophin isoform X1	1828	2768.8	132.4	1434.9	2616.9	115.1	1488.5	2333.3	197	2320.6	3396.5	133.7
TMCO3	transmembrane and coiled-coil domain-containing protein 3 isoform X1	1205.2	3779.3	973.2	1006.3	3891	877.3	1022.8	3448.8	875.2	1096.2	3532.3	901.3
H2AFY	core histone macro-H2A.1 isoform X1	17565.3	20618.2	16001.3	15600.2	19188.7	15282.3	16381.7	19142.4	15423.3	20265.4	23270.9	19051.9
SULT1A1	sulfotransferase 1A1 isoform X2		1717.9	2305.2		1939.6	2499		1752.6	2367		1655.5	2587.7
RBM14-RBM4	RBM14-RBM4 protein isoform 1	4493.4	4622.2	3368.8	3510.4	4048.1	2760.1	2958.1	3250	2759	3767.2	4344.7	3144.4
CAAP1	caspase activity and apoptosis inhibitor 1 isoform 1	215.8	123.5	88	211	140.1	95.9	167.2	101.8	79.7	193.7	114.1	98.1
CCDC93	coiled-coil domain-containing protein 93	9267.7	11773.4	7977.1	8380.3	10585.2	6712.6	8485.4	10883.1	7774.4	8428.3	10613.5	7559.3
IQSEC1	IQ motif and SEC7 domain-containing protein 1 isoform X2	2457.7	1791.3	2516.1	2046.7	1770.4	2249.2	2595.3	1969	2694.4	2406.4	1877.2	2519.9
HECTD4	probable E3 ubiquitin-protein ligase HECTD4	1940.6	4805.6	1173.2	1362.9	4405.7	933.8	1529.4	4209.3	1024.2	2006.8	4778.9	1197.1
GOLPH3	Golgi phosphoprotein 3	450.6	2515.9	3001.1	497.1	2884.1	3215.9	518.2	3070.8	3508.5	449.6	2829.5	3327
MRPS30	39S ribosomal protein S30, mitochondrial	490.3		241.9	389.2		198.3	372.5		178.2	530.3		259.8
CAMK2G	calcium/calmodulin-dependent protein kinase type II subunit gamma isoform X7	999.4	1029.1	667.7	954.1	1089.6	736.3	1393.3	1322	978.5	1017.7	1075.5	749.8
DYNC2H1	cytoplasmic dynein 2 heavy chain 1 isoform 1	1637.4	1661.7	1735.8	1506.1	1721.7	1633.2	1438.4	1489.3	1512.6	1577.8	1627.9	1581.8
SVIL	supervillin isoform X1	36563.4	32470.8	35179.5	30114.8	24274.8	27166.7	30868.3	27014.9	29731.2	33173.9	29903.6	32258.7
MFGE8	lactadherin isoform a preproprotein	577.9	2295.8	3070.7	707.9	2499.4	3190.2	581.4	2479.7	2451.5	638.5	2603.5	3148
KHNYN	protein KHNYN isoform X1	1447.3	274.8	1189.2	1532.8	248.9	1480.6	1471.2	215.3	1069	1417.7	242.3	1002.5
INTS11	integrator complex subunit 11 isoform X1	780.3	3863.7	4026.6	356.1	3012.1	4322.5	1120.8	3963.5	4534.9	820.5	4552.3	3559.3
SELENOP	selenoprotein P isoform 2	4172.9	1560.8	5871.9	4395.6	1703.7	6729.6	3128	1124.3	4772.6	3926.4	1573.3	5983.1
HNRNPH1	heterogeneous nuclear ribonucleoprotein H isoform X1	24534.8	17641.4	21881.3	21666.2	16482.4	20888.5	22709.9	18612.8	22239.6	23580.3	17341.7	20814.1
EPB41L1	band 4.1-like protein 1 isoform X9	11700	13486.7	9774.3	9925.5	11423.7	9440.3	10183.6	10919.7	9083.7	12760.6	14495.8	10920.7
MSH6	DNA mismatch repair protein Msh6 isoform X1	9249.9	7348	7462.5	10361.2	7992.3	7755.6	9974.7	7499.8	7382	8951.2	6989.9	7024.1
PRKAR2A	cAMP-dependent protein kinase type II-alpha regulatory subunit isoform X1	10208.9	9969.5	13288	9847.5	9452.4	11533.9	9395.1	9045.8	10943.4	10843	10844.7	13102
ADNP	activity-dependent neuroprotector homeobox protein isoform X1	4639.7	1526.8	854.7	3707.3	1152.9	595.4	4144.9	1247.3	648.4	4275	1392.8	786.1
MED30	mediator of RNA polymerase II transcription subunit 30 isoform 1		364.9			378.6			349.7			328.4
GNAS	protein GNAS isoform X1	7742.7	8130	7966.4	7277.9	7773.1	7183.8	8534	9199.9	8434.1	8748.5	9157.5	8792.1
HIF1AN	hypoxia-inducible factor 1-alpha inhibitor	1629.8	2521.4	2068.1	1522.7	1989	1659.7	1606.4	2273.5	1804.5	1554.3	2415.9	2039.3
MRPL44	39S ribosomal protein L44, mitochondrial	1952.2	557.5	1471.5	1539.9	484.4	1323.3	1417.2	464.6	1220.7	1716.3	529.2	1376.9
FAM198B	protein FAM198B isoform 1	474.2	1167.6	634.9	403.8	1051.3	553.1	535.4	1208.3	675.1	419.5	1186.9	540.1
EXT2	exostosin-2 isoform X1	544.2	2969.2	657.1	650.7	2767.1	678	573.6	2463.9	635.7	491.5	2260.7	628.4
HLTF	helicase-like transcription factor isoform X1	1588.3	2803.6	3201.5	1379.9	2334	2754.3	1649.6	2758	2897	1582.7	2737.9	2979.5
RABGAP1	rab GTPase-activating protein 1 isoform X1	4141.1	1763.5	2533.3	3468	1390.8	2271.8	4849.5	2227.7	3381.9	4143.7	1742.4	2505.5
UPP1	uridine phosphorylase 1 isoform X1	1551.1	2211.6	1378.3	1704.2	2458.8	1570.5	2264.8	3164.4	2044.3	1462.3	2108.3	1308
FBN2	fibrillin-2 precursor	9906.5	5316.6	4924.7	8187.8	4899.1	4596.4	9584.9	6089.9	6002.6	9147.7	4866.6	4580.9
C12orf4	protein C12orf4 isoform a	557.7		403.6	439.3		378	434.3		323.8	547.5		376.1
PLA2G4A	cytosolic phospholipase A2 isoform X1	2103.7	3313.1	3831.1	1847.3	2767.6	3338	2130.1	3171.8	3796.4	1836.2	2986.4	3480.5
BIN1	myc box-dependent-interacting protein 1 isoform X1	4600.6	7391.5	6301.3	4583.2	7007.5	6312.4	3966.8	6111.4	5515.3	3942.6	6460.5	5539.1
MRPS25	28S ribosomal protein S25, mitochondrial	369.2	894.5	131.7	579.6	875.2	89.7	661	915	129.8	379	869.6	115.4
CNOT6L	CCR4-NOT transcription complex subunit 6-like isoform X1	1804.9	1546.6	1118.7	1601.7	1385	1057.4	1633.6	1635.8	1086.8	1598.5	1441.7	1006.7
RABAC1	prenylated Rab acceptor protein 1	1839.5	1630.1	1424.5	1595.8	1593.4	1284.8	1974.5	1877.6	1451	1823.5	1624.6	1278.4
CMKLR1	chemokine-like receptor 1 isoform a
SF1	splicing factor 1 isoform 2	880.1	1159.1	1522.1	790	1263.9	1646.1	697.3	1091.1	1272.4	740.5	1028.6	1237.3
MON2	protein MON2 homolog isoform X1	4427.5	7745	6260.5	3656.3	5650.7	5149.3	4371.7	6825.9	5689.3	4182	7084.1	5657.2
CASK	peripheral plasma membrane protein CASK isoform 1	17056.3	12749	12557.6	13473.2	12719.1	12069.5	14751.9	13553.1	12624.9	16788.9	12480.3	12165.8
QRSL1	glutamyl-tRNA(Gln) amidotransferase subunit A, mitochondrial
COX6C	cytochrome c oxidase subunit 6C isoform X1	904.9	1341.8	1188.2	817.3	941	1079	1031.3	1469.6	1493.5	1269.8	1276.4	1841.5
HDAC4	histone deacetylase 4 isoform X1	4293.3	2318.3	2740.7	3468.7	1870.3	2405.6	3557.5	1981.7	2249.7	4086.6	2153.4	2608.5
HSPA1B	heat shock 70 kDa protein 1B	43372.8	41386.7	44997.4	41157.1	38583.2	41018.4	33440.8	31140.6	33750.6	50152.6	47890	50873.8
PRKG1	cGMP-dependent protein kinase 1 isoform 1	555.2	486.7	713.7	451.3	429.7	563	448	351.3	545.4	478.4	445.4	558.7
ZKSCAN1	zinc finger protein with KRAB and SCAN domains 1 isoform X1	554	469.3	551	401	333.2	443.8	405	333.3	416.1	497.8	454.9	504.6
RPUSD2	RNA pseudouridylate synthase domain-containing protein 2 isoform 1	668.9	285.8	544.8	685.2	289.4	583.5	615.1	255.4	571.2	640.1	277.8	442.8
FBXO22	F-box only protein 22 isoform a	5797.2	3731.5	6075.5	5039.7	3268.3	5530.5	5615.7	3923.7	6596.6	5989.9	3984.6	6825.3
OXCT1	succinyl-CoA:3-ketoacid coenzyme A transferase 1, mitochondrial isoform 1 precursor	4957.6	2567.5	6204.4	4920.7	2539.8	5632.9	5073.7	2728.3	6327.8	5615.5	2762.8	7014.6
SLC44A1	choline transporter-like protein 1 isoform X1	1302.5	1120.6	1249.7	1230.2	1075.1	1192.1	1089.3	987.7	1058.6	1270.8	1318.4	1383.3
RAI14	ankycorbin isoform X5	17875.9	15388.6	15412.7	15080.2	12553.4	13054.7	16691	13865.6	14358.5	15758.9	13542.2	13579.4
RNASEH2A	ribonuclease H2 subunit A	503.9		1027.3	564.5		1062.4	645.4		850.6	506.7		746.4
ARSK	arylsulfatase K precursor	416.7	248.8	315.6	327.7	212.6	273.6	638.3	276	331.2	404.2	250.4	305.5
POLR2D	DNA-directed RNA polymerase II subunit RPB4	2147.4	1497.1	1940.4	2276.7	1730.4	1984.9	2613.3	1868.3	2209.3	2157.1	1438	1883.6
AHNAK2	protein AHNAK2 isoform 1	20524.1	19338	19194	14817.5	13081	12939.1	13976.1	13009.8	12424.7	16850.2	16455.2	15331.5
TMEM168	transmembrane protein 168 isoform X1	573.4		1592	675		1279.6	485.6		1266.2	586.3		1404
VRK1	serine/threonine-protein kinase VRK1 isoform X2	2124.1	749	1874.9	1899	719.7	1978.2	2072.3	774.2	2199.9	2419.5	899.6	2204.6
LPL	lipoprotein lipase precursor	1808.8	620.2	1883.7	2271.2	762.8	2340.7	1462.4	507.4	1579	1479.3	484.5	1568.3
ZDHHC5	palmitoyltransferase ZDHHC5 isoform X1	1290.6	2141.4	1838.5	1048.7	2095.5	1711.1	1039.6	2017.6	1678.4	1236.3	1969.7	1639.8
RPN1	dolichyl-diphosphooligosaccharide--protein glycosyltransferase subunit 1 precursor	29895.6	28439.3	27076.2	30161	28526.5	26987.5	33163.6	30142.1	29212.5	30722.3	29030.1	26899.7
HEATR5B	HEAT repeat-containing protein 5B isoform X4	1276.3	1684.3	197.7	1169.1	1597.4	182.5	1210.7	1518.3	169.8	1313.9	1702.4	248
ARPC1A	actin-related protein 2/3 complex subunit 1A isoform 1	7495.3	6651.4	4524.9	7408.2	6367.9	4690	8716.8	7482.8	5615.9	7431.6	6894.1	4891.2
MRC1	macrophage mannose receptor 1 precursor	4624.7	3958.2	4251.7	4410.5	3840.3	4351.2	4606.5	4186.9	4962	3964	3493.9	3723.3
UBE2H	ubiquitin-conjugating enzyme E2 H isoform 1		443.5	889.6		439.6	682.8		451.8	842.8		411.8	720.2
YRDC	yrdC domain-containing protein, mitochondrial precursor		184.7			184.2			149.3			177.2
ARAP1	arf-GAP with Rho-GAP domain, ANK repeat and PH domain-containing protein 1 isoform c	18582.5	15146.7	10957.4	15240.1	12919	9193.8	18141.5	15533.8	11118.7	16298	13368.9	9717.6
NIF3L1	NIF3-like protein 1 isoform X1	4978.6	3416.3	5759	4995	2931.9	5396.9	5292.5	3636.7	5983.5	6332.2	4224.9	7015.6
STK17B	serine/threonine-protein kinase 17B isoform X1		208.7			321.3			306.1			218.8
DIP2A	disco-interacting protein 2 homolog A isoform X3	3091.4	2722.5	2541.4	3207.2	2815.8	2647.2	3061.9	2797	2505.5	2860.5	2523.6	2321.7
PPP1CC	serine/threonine-protein phosphatase PP1-gamma catalytic subunit isoform X1	2050.9	1576.6	1769	1753.3	1412	1588.9	2079.3	1631.4	1799.7	1971	1528.4	1632.4
MTX1	metaxin-1 isoform 1	2624.3	2127.8	2167.9	2458.7	1957.2	2045.9	2278.6	1732.3	1775.6	2681.1	2066.5	2014.4
PLXNB1	plexin-B1 isoform X1	1305.8	1230.6	975.9	925.7	977.4	811.7	917	891.6	668.4	1244.7	1123.6	891.8
KIF1BP	KIF1-binding protein	3789.7	4009	5872.2	3975.3	4136.4	5086.3	3993.8	3896.9	5431.2	3258.9	3422.2	4895.7
FYCO1	FYVE and coiled-coil domain-containing protein 1 isoform X1	14226.1	7899.4	8428.7	12846.6	7347.8	7945	13796.8	7742.8	8143.1	14254	8073.5	8443.6
TSKU	tsukushin isoform a precursor		693.7	1003.5		699.3	1072.3		718.2	1088.3		610.4	855.8
CYP1B1	cytochrome P450 1B1	3312.8	1581.9	2347.1	2542.8	1265.9	1862.3	2819.8	1282.8	1869.3	3565.1	1800.3	2513.4
PICALM	phosphatidylinositol-binding clathrin assembly protein isoform X1	585.9		466.7	378.2		398.4	369.5		423.1	477.8		437.7
ETFB	electron transfer flavoprotein subunit beta isoform 1	12180.3	19289.6	15410.8	12869.9	19891.4	14966	12678.8	19554.4	15182.9	13486.3	20955	16501.2
HERC4	probable E3 ubiquitin-protein ligase HERC4 isoform X1	4654.8	5727.3	5688.8	4000.4	5177.6	4995.2	4274.7	5242.7	5553.2	4841.9	6034.5	5946.3
CHM	rab proteins geranylgeranyltransferase component A 1 isoform a	261	1125.7		319	783		335.8	695.7		251.4	1141.3
CCDC88C	protein Daple	1271.2	1517.1	1308.4	1235.6	1484.8	1168.5	949	1236.2	1030.6	1207.2	1578.2	1363
PTDSS1	phosphatidylserine synthase 1 isoform 1	1085.5	1404.3	1057.5	997.9	1221.3	988.9	1051.1	1426.8	1060.1	1119.5	1428.3	1089.7
NUDT5	ADP-sugar pyrophosphatase isoform 1	2907.5	4412.7	5269.8	3062.3	4357.6	5262.5	2969.8	4319.8	5092.3	3140.2	4613.7	5261.5
POLR2M	protein GRINL1A isoform 1	1009.1	676.5	294.5	704.8	497.7	256.3	883.7	585.7	297.2	893.2	588.9	276.2
ZNF652	zinc finger protein 652	1918	1882.9	1924	1540.1	1467.7	1541.2	1430.7	1333.3	1409.1	1830	1780.9	1780.5
COCH	cochlin isoform X1	645.6			667.6			893.3			841.7
ERO1A	ERO1-like protein alpha precursor	6900.4	6945.7	5693.1	7918.8	7720.8	7379.5	8414.3	8775.7	7884.9	6806.3	7498.1	6308.4
FILIP1L	filamin A-interacting protein 1-like isoform 1	1988.3	678.5		1966.6	691.7		1926	566		1570.5	532.2
SNX27	sorting nexin-27 isoform 1	5021.4	7021.3	7280.1	4648.9	5643.9	6327	5086.2	6915.3	6551.5	4841.6	6689.8	6710.3
NELFCD	negative elongation factor C/D	4648.7	3601.3	5074.4	3914.5	3294.1	4520	4472.3	3582.5	4683.4	4737	3612	5024.3
CSTB	cystatin-B	2183.1	1277.1	1768	1770.7	1097.9	1608.7	1944.9	1107.3	1502.2	2236.4	1465.5	1857
SUSD2	sushi domain-containing protein 2 precursor	3089.8	4769.9	5203.6	2942.3	5131	4778.9	2287.1	3791.1	4069.4	3476.6	4975.4	5278.2
MYCBP2	E3 ubiquitin-protein ligase MYCBP2 isoform X1	8582.9	7703.3	9406.6	7020.7	5859.1	8181.4	7485.1	7093.3	9580.2	7253.4	6895.3	8559.6
F13B	coagulation factor XIII B chain isoform X1	265.8	149.4	238.7	446.5	241.6	379.3	295.9	155	253.8	283.4	130.3	243.5
NSF	vesicle-fusing ATPase	21892.7	23184.1	21852.8	19848.7	22055.4	19871.8	24276.7	26007.3	23114.1	21631.4	22388.5	21111.9
TPTE	putative tyrosine-protein phosphatase TPTE isoform alpha	283.2		628.6	265.3		681	853.7		985.7	278.9		627.7
CLIC2	chloride intracellular channel protein 2	3210.5	3149.8	3772	2901.7	2914.4	3364.8	3138.2	3036.4	3719.6	3229.3	3111.3	3855.4
ARAP3	arf-GAP with Rho-GAP domain, ANK repeat and PH domain-containing protein 3	3689.8	4542.3	1257.2	3060.9	3737.3	951	3241.7	3482.6	955.9	3654	3991	1212.4
RFX5	DNA-binding protein RFX5 isoform X1	1811.5	195.4	1062.2	1473.5	233.5	990	1640	208	1036.9	1650	194.3	1029.8
DAB2	disabled homolog 2 isoform 1	3636.4	3386.5	4476.6	4174.2	3625.6	4861.2	3821.3	3391.7	4722.5	3580.9	2943.1	3998.5
H6PD	GDH/6PGL endoplasmic bifunctional protein isoform 1 precursor	12998.3	16429.4	15680	11789.4	14880	13886	12576	16209	14074.5	11772.9	15490.3	14558
TAS2R41	taste receptor type 2 member 41		757.8			639.5			601.2			682.5
PURB	transcriptional activator protein Pur-beta	3803.3	2438.6	5383.7	3938.3	2397	5318.2	4129	2723.9	6417.4	3992.2	2606.1	6140.9
SERPINA5	plasma serine protease inhibitor preproprotein	6017.9	4898.8	5825.2	5796.5	4697.3	6138.9	4484	3489.4	4599.2	6206.5	5111.3	6162.3
TGFB2	transforming growth factor beta-2 isoform 1 precursor	1497.1	1294		1678.8	1417.9		1284.2	1064.6		1233.3	969.6
HIBADH	3-hydroxyisobutyrate dehydrogenase, mitochondrial precursor	4377.1	4070.5	7922.1	3968.3	3803.1	7174.4	3561.6	3591.8	6616	5082.3	4544.1	8648
BAG3	BAG family molecular chaperone regulator 3	3123	2316.3	1702.2	3064.4	2325.6	1649.2	3177.8	2248.9	1841.9	3449.4	2353.4	1783.2
CERS2	ceramide synthase 2 isoform X1	1299.5	2200.9	1556.4	1280.2	3209.5	1463.9	1303.5	2573	1464.1	1402.2	2077.8	1564.6
COBLL1	cordon-bleu protein-like 1 isoform 1	227.8	327.3		207.4	344.5		193.2	275.7		239.2	322.4
NCBP1	nuclear cap-binding protein subunit 1 isoform 1	3823.9	4413.6	4333.7	4145.4	4451.9	3947.1	4749.3	5541.1	4838.9	3675.2	4223.4	4295.4
TOMM20	mitochondrial import receptor subunit TOM20 homolog	431.3	422.1	149.8	467.8	440.2	172.5	424.9	434.8	144.2	423.7	400.4	145.5
DNAJC25-GNG10	DNAJC25-GNG10 protein precursor	982.3			891.5			811.1			907.2
PRPF40A	pre-mRNA-processing factor 40 homolog A isoform X2	6346.3	9060.4	7667.3	6107.7	8797.1	7749.6	6676.3	9959.2	8954.3	6519	9290.9	7631.4
DERL1	derlin-1 isoform a	690.5	1574.3	2269.2	465.6	1405.6	1959.8	652.2	1291.4	1960.6	584.2	1407.3	2212.2
MATN2	matrilin-2 isoform a precursor	10952.2	9919.7	10356.2	10254.3	9389	9542.7	6833	6713	6546	15750.2	12940.2	14309.8
SHTN1	shootin-1 isoform a	4788.2	4748.7	4882.2	4539.4	4555.8	4577.4	3625	3785.3	3637.2	4689.3	4862.1	5201.4
COX6A1	cytochrome c oxidase subunit 6A1, mitochondrial		642.3			591.7			587.6			633.3
ARL6IP1	ADP-ribosylation factor-like protein 6-interacting protein 1 isoform 1	810.7	783	1292.9	758.1	661	1150.7	786.4	713.6	1168.3	820.1	713.3	1191.6
RAB2B	ras-related protein Rab-2B isoform 1	158.2	190.5	351.2	152.6	150	335.3	148.2	182.7	275.9	141	175	282.7
YAP1	transcriptional coactivator YAP1 isoform X1	2246.6	1054	2813.3	1965.2	795.5	2581.1	2112.6	972.7	2726.3	2357.8	1105.7	2966.6
NPR2	atrial natriuretic peptide receptor 2 isoform X1	1781.4	1236.8	1076	1575.6	1081.3	963.1	1693.4	1100.7	985.9	1561.7	1093.5	966.9
SFRP2	secreted frizzled-related protein 2 precursor	818.1	3767.1	1550.6	887.2	4129.2	1709.6	618.5	2986.5	1229.6	795.9	3865.3	1535.6
RPL5	60S ribosomal protein L5	11521.6	12713.9	14209.7	12744	13067.8	15251.4	12861.6	13719.9	16022	11362.6	13093.7	13154
SAA1	serum amyloid A-1 protein preproprotein	963	1352.1	162.8	1432.5	2004.6	267.3	1156.5	1512.7	187.4	886.6	1250	157.4
SRRM1	serine/arginine repetitive matrix protein 1 isoform X7	9281.7	7925.9	7102.5	8379.3	6715.8	6277.1	9644.1	8014.3	7438.4	9017.7	7782.4	7281.5
SPCS2	signal peptidase complex subunit 2	6094.4	5350.2	3582.8	5141.2	4143.5	3250.3	6002.1	4937.4	3570.5	6014.7	5348	3724.6
LCAT	phosphatidylcholine-sterol acyltransferase precursor	1219.4	582.8	905.1	1680.1	935	1792.4	1170.7	588	1078.4	1045.2	476.9	780.2
GLYR1	putative oxidoreductase GLYR1 isoform X2	3859.6	4287.4	4627	3675	3312.2	3948.9	3893	3630.6	4039.4	4108	4526.6	4556.7
IFT140	intraflagellar transport protein 140 homolog	1444.6	2433.6	1497.7	939.3	1754.1	870	1137.1	2021.7	1002	1416.4	2399.6	1281.4
PDP1	pyruvate dehyrogenase phosphatase catalytic subunit 1 isoform X1	3143.2	2181.5	1928.3	2711.6	1931.5	1644.6	2863.2	1854.9	1868.2	3178.8	2355.1	1960.6
MAPK9	mitogen-activated protein kinase 9 isoform alpha2	1746.5	2731	2687.2	1464.9	2572.8	2342.1	1750.7	2939.4	2840.3	1711.2	2692.3	2653.7
BET1L	BET1-like protein isoform 1	2539.9	1467.7	2637.8	2070.4	1135.5	2166.3	2331	1315.3	2481.2	2326.7	1322.3	2360.3
MYH9	myosin-9 isoform X1	230424	211275	227586	253107	234462	246826	202553	188438	196537	246061	226172	240668
GTF2F2	general transcription factor IIF subunit 2 isoform X1	3275.2	5071.1	4182.5	2879.6	4142.8	3554.5	2824.7	4204.7	3492.2	3370.1	5175.8	4452.7
ZBTB9	zinc finger and BTB domain-containing protein 9		131.6	321.6		154.7	292.3		182.4	336.9		177.7	390.2
MUT	methylmalonyl-CoA mutase, mitochondrial isoform X1	5046.2	5802.6	5534.6	4941.4	5645.6	5343.1	4978.7	5727.7	5263.3	5471.5	5879.7	5758.4
CCT2	T-complex protein 1 subunit beta isoform 1	37073.6	34950.5	30895.3	36771.6	34367	31018	36507	34114.7	30060.7	38170	36416.1	32003.7
RCC1L	RCC1-like G exchanging factor-like protein isoform 1	879		196.8	815.8		212.9	741.9		198.4	830.2		195.2
ATXN2L	ataxin-2-like protein isoform A	6079.9	8156.2	7384.5	5252.1	6189.7	5453.4	5917.4	7189.6	6762.9	5390.9	7121.1	6513.6
ETFA	electron transfer flavoprotein subunit alpha, mitochondrial isoform a	11562.9	9271.5	13171.8	11125	8785.5	12705.2	10353.5	8502.9	13136.5	12245.7	10322.2	15042.4
RELL1	RELT-like protein 1 precursor		232.5			273.4			291			232.1
SLC9A6	sodium/hydrogen exchanger 6 isoform a precursor	1454.2	1650.7	1356.4	1153.3	1375	1038.2	1331.8	1544.3	1155.3	1347.3	1692	1223.6
BUD31	protein BUD31 homolog isoform X1	3120	1247.4	2928.9	2919	1189.6	2649.9	3246.6	1309.9	3091.8	3047.8	1299.9	2945.9
RFK	riboflavin kinase		322.8	499.9		319.7	489.9		616.8	974.5		369.2	550
SORD	sorbitol dehydrogenase	5694.1	4331.2	3446.4	5771.4	4640.4	3899	5400.4	4457.7	3746.9	6793.7	5414.5	4663.7
UBAP2L	ubiquitin-associated protein 2-like isoform X1	10532	7739.2	8899.4	10113.6	6936.1	8147.5	11704.2	8552.3	10062.5	9922.3	7349.3	8239.9
CHD1L	chromodomain-helicase-DNA-binding protein 1-like isoform 1	6703.6	5458.5	4392.9	5691.9	4365.5	3525.4	6803	5418	4577	6329.4	5268	4485
C7orf25	UPF0415 protein C7orf25 isoform a		404.3			404.4			423.3			372.2
PPP2R5A	serine/threonine-protein phosphatase 2A 56 kDa regulatory subunit alpha isoform isoform 1	2753.7	8584.3	7678.4	3080	10246.2	9123.7	2798.8	9586.2	8961.5	2871.5	9596.6	8756.5
ARID1A	AT-rich interactive domain-containing protein 1A isoform a	10648.2	8872.9	8153.8	8874.2	6870.6	7772.6	9349.3	7201.8	8003.7	10432.1	8397.6	8209.4
ODF2	outer dense fiber protein 2 isoform 12	1471.1	1606.6	1222	1346	1431.9	1044	1140.6	1190.4	889.9	1539.6	1597	1290.6
MRPL23	39S ribosomal protein L23, mitochondrial	826.8	1008.1	903	737.9	946.7	922.7	825.6	942.6	874.5	831	923.2	840.5
WDR81	WD repeat-containing protein 81 isoform 1	6733.4	6736.7	5577	5656.4	5666.8	4863	5244.9	5006.2	4533.8	6496.5	6343.1	5314.8
ZNF423	zinc finger protein 423 isoform X1	305		327.3	286.6		297.7	270.4		295.6	292.6		267.9
YTHDF1	YTH domain-containing family protein 1	1136.1	1252.2		1239.3	818.6		1457.3	992.4		1113.5	1119.7
NUP62	nuclear pore glycoprotein p62	4666	4752.3	2479	5119.1	5174.2	2543.7	5121.3	5316.5	2636.5	4714.1	4946.6	2546.4
COL25A1	collagen alpha-1(XXV) chain isoform X1	349.9			322.2			187			281.7
SDR39U1	epimerase family protein SDR39U1 isoform X1	2442.5	1796.9	2698.5	2737.2	1950.6	2683.4	2557.2	1766.8	2637	2697.3	1832.7	2940.4
ITGA2B	integrin alpha-IIb preproprotein	2165.4	2122.2	2550.2	5274.7	5396.5	4820.4	2085.1	2165.9	2247.1	1575.9	1596.4	2025.6
NMT2	glycylpeptide N-tetradecanoyltransferase 2 isoform X3	393.5	903.6	336.9	443.1	848.3	363.1	443.8	848.9	352.5	507	1024.6	387
SIL1	nucleotide exchange factor SIL1 isoform X1	1944.4	1692.4	1624	1693	1478.3	1431.8	2345.1	2033.7	2042.9	1696.2	1426.6	1441.9
RPA2	replication protein A 32 kDa subunit isoform 3	1514.3	3390	2860.7	1366.5	3139.8	2718.9	1414.6	3076.3	2761	1497.5	3166.3	2729.6
PAXBP1	PAX3- and PAX7-binding protein 1 isoform 1	1333.5	267.1	665.6	1376.4	216.7	681.5	1181.5	226.7	589.5	1226.2	230.6	583
HSDL1	inactive hydroxysteroid dehydrogenase-like protein 1 isoform a
ANXA11	annexin A11 isoform X1	16253.3	15375.6	12155.6	15137.7	14971.8	11487.7	14969.9	14669.9	11837.5	17389.3	16402.4	13056.5
STS	steryl-sulfatase isoform 2 precursor	4486.5	3654.9	4584.8	4129.3	3604.4	4517.9	4351.1	3592.9	4230.4	4533.4	3631	4302.2
ARFGEF1	brefeldin A-inhibited guanine nucleotide-exchange protein 1 isoform X1	8592	6451.7	7326.7	7904.2	5978.6	6530.3	8160.2	6334.4	6546.7	8692.5	6814.1	7155.2
CRTAP	cartilage-associated protein precursor	7505.9	7409.8	7651.2	6752	7048	6675.5	8874.9	9201.7	8847.5	6405.8	6253.4	6408
CKMT1A	creatine kinase U-type, mitochondrial isoform 2	1185.6	2432.6	3658.1	986.7	1543.9	2147.4	1005.1	1038.3	1036.2	2621.9	2192.5	2437.1
DNAJA1	dnaJ homolog subfamily A member 1 isoform 1	2451.5	3944.9	6241	2283.7	3335.2	5317.7	2861.9	3842.7	6773.1	2283	3680.7	5936.3
HARS	histidine--tRNA ligase, cytoplasmic isoform 1	12242.9	13023.2	14345.8	13763.2	14432.3	15283	17634.5	18682.2	19602.1	12947.2	13966.2	15044.1
EEA1	early endosome antigen 1 isoform X1	31184.9	30238.1	34124.8	31079.4	30007.3	34323.6	36814.4	33903.4	38906.8	30605.1	27952.1	32291.5
TRPT1	tRNA 2'-phosphotransferase 1 isoform 3	531.2	253.2	865.6	452.4	218	760.1	485.1	230.7	776.6	510.2	237.8	802.5
GNPNAT1	glucosamine 6-phosphate N-acetyltransferase	255.5	742.9	1374.2	160.6	728.7	1418.5	232.6	674	1182.8	254.4	701.7	1260.7
SRI	sorcin isoform A	9897.9	12762.1	9069.7	8342.8	10889.6	7957.4	8747.9	10025.6	8217.9	10215.6	10938.7	9190.8
NUDT16	U8 snoRNA-decapping enzyme isoform 2	3285.1	2995.1	3028.1	3607.8	2918.3	3164.4	3723.3	3454	3245.4	3211.1	2970.3	2833.9
KDM5B	lysine-specific demethylase 5B isoform 1		1172.8	2012.4		932.2	1966.4		1092.2	1493.6		1108.5	1946.8
MEX3B	RNA-binding protein MEX3B	2068.5		1155.3	1103.3		929.9	973.8		791.2	1700.8		845.9
PLEKHA6	pleckstrin homology domain-containing family A member 6 isoform X10	3417.9	4160.8	1255.1	2542.4	3047.3	824.1	2518.4	2980.7	952.9	3575.8	4114.5	1417
FCER1G	high affinity immunoglobulin epsilon receptor subunit gamma precursor	3371.2	1879.3	2195.6	2621.1	2371.9	2759.3	2070.3	1875.9	2165	3050.4	1716.2	2076.3
ACTA2	actin, aortic smooth muscle	82204.1	86826.1	80191.4	83911.3	86893	78714.8	84766.4	88009.5	80711.6	77733.7	80819.9	74738.3
SUDS3	sin3 histone deacetylase corepressor complex component SDS3 isoform X1		247.3	252.5		373.6	229.6		279.5	161.1		229.2	243.6
ELN	elastin isoform m precursor	1059.2	1386.2	1163.9	996.6	1189.8	869.2	916.2	1295.7	1124.7	955.3	1422.7	1164.4
OGDH	2-oxoglutarate dehydrogenase, mitochondrial isoform 1 precursor	16651.9	13613.4	10990.3	16228.8	13387.6	11426.2	16511.3	14019.6	11336.4	17221.3	14187.1	11481
PREB	prolactin regulatory element-binding protein isoform 1	2804	1922	2080	2762.5	1679.9	1709.7	2536.7	1892.1	1743.9	2553.7	1933.1	1952.1
F12	coagulation factor XII preproprotein	5611.3	4206.6	4805.6	6327.1	5295.9	5217.8	6842.2	5881.7	5507	5810.5	4592.5	4880.9
TMEM189	transmembrane protein 189 isoform 1	544.8		595	606.8		630	624.8		626.6	515.5		563.6
SCARB2	lysosome membrane protein 2 isoform 1 precursor	4609.2	5013.8	5724.6	5145.6	6058.6	7023.9	3880	4922.4	5710.7	3874.2	4894.4	5634
BCL2	apoptosis regulator Bcl-2 isoform alpha	484.1	494.1	320.7	487.9	507.9	309	376.8	389.4	189	448.3	549.8	350.9
ADPRHL2	poly(ADP-ribose) glycohydrolase ARH3	7217.8	5036.9	6576.7	6495	4731.2	6034.3	6848.4	5185.1	6407.2	7356.7	5215.1	6909.1
SDC2	syndecan-2 precursor	1361.5		1314.5	1396.5		1237.1	1036.9		885.3	1225.8		1166.4
HNRNPL	heterogeneous nuclear ribonucleoprotein L isoform X1	16072.1	14966.2	13320.7	15119.8	13320.3	12381.6	17116.2	15624.6	13991.1	15578.6	14989.1	12941.3
RPUSD3	mitochondrial mRNA pseudouridine synthase RPUSD3 isoform 1		173.7	120.2		156.4	114.8		136.5	94.9		169.8	114.2
ALKBH4	alpha-ketoglutarate-dependent dioxygenase alkB homolog 4	2391.8	1876.7	1443.2	2312.8	1878.7	1273.6	2112.1	1691	1175.9	2271.2	1700.9	1325.5
PRCP	lysosomal Pro-X carboxypeptidase isoform 1 preproprotein	2979.9	7188.5	8834	2907	6902.6	8164.9	2912.4	6992.1	8055	2805.2	6492.9	7853.6
HS2ST1	heparan sulfate 2-O-sulfotransferase 1 isoform 1	2743.2	257.7	1456.5	2590.9	224.3	1204.1	3038.2	283.6	1463	2512.9	234.7	1289.4
ATXN1	ataxin-1 ATXN1	2507.4	1265.5	1101.5	2351.3	1235.3	1014	1996	740	844.6	2356.2	756.3	981.1
MYL12A	myosin regulatory light chain 12A isoform 2	34573.1	38708.1	32429	34348.1	37529.4	31949.2	29896.7	32985.8	27566.2	35116.5	39640.5	32834.2
ARSB	arylsulfatase B isoform X1	2237.5	1626.4	2158.7	1976.6	1401.1	1956.6	1967.8	1455.6	1984.2	1859.2	1353.3	1851.7
FGG	fibrinogen gamma chain isoform gamma-B precursor	59267.7	53309.6	52568.7	130206	119557	120399	92226.3	86235.1	84768.4	57236.9	51728.6	49917.1
MED16	mediator of RNA polymerase II transcription subunit 16	1315.5	500.9	874.5	1410.6	507.4	935.3	1259.5	455.1	808.2	1238.5	490	762.1
KIAA1211	uncharacterized protein KIAA1211 isoform X2	273.9	481.2	1260.9	168.3	297.8	1075.5	233.5	443	1261.1	207.3	402.5	1067
UTP6	U3 small nucleolar RNA-associated protein 6 homolog	2701.2	1511		1785.9	1302.2		1758.5	1180.6		2454.7	1393.7
EXOC6	exocyst complex component 6 isoform c	1069	379.3	364.8	845.7	383.6	338	881.5	333.4	342.8	1102.9	359	372
RPF2	ribosome production factor 2 homolog isoform 1	1051.2	1862.8	1984.5	780.7	1665.6	1778.7	730.7	1371.8	1446.1	1008.4	1708.1	1927.4
ITGAL	integrin alpha-L isoform a precursor		483.9	752.5		504.7	689.5		475.5	663.7		462.9	664.6
HSD17B10	3-hydroxyacyl-CoA dehydrogenase type-2 isoform 1	10953.4	9713.3	10040.1	10246.8	9142.5	9156.7	10423.3	8985.6	9244.2	11056	9334.2	9470.8
CLTC	clathrin heavy chain 1 isoform X1	73868.3	71909.7	64349.4	76305.9	79997.5	66909.4	81960.6	85216	74697.7	73500.1	73986.4	64724.3
PQLC1	PQ-loop repeat-containing protein 1 isoform X1		540.8	867.9		626.1	853		546.4	752.9		543.8	786.5
SH3RF1	E3 ubiquitin-protein ligase SH3RF1	226.6		304.3	212.3		332.4	226.6		318.9	242.2		315.2
CXXC5	CXXC-type zinc finger protein 5	85.3		88.1	97.3		105.7	87.3		74.4	81.4		76.9
MGAT2	alpha-1,6-mannosyl-glycoprotein 2-beta-N-acetylglucosaminyltransferase	1612.4	1508.5	2085.3	1345.9	1337.8	1803.2	1603.6	1575.6	2298	1357.5	1353	1935.6
INTS6	integrator complex subunit 6 isoform a	696.3	1889.7	809.9	918	1562.9	883.1	768.8	1761	859.9	630.7	1712.2	769.3
CHD4	chromodomain-helicase-DNA-binding protein 4 isoform X3	19168.2	20906.1	22887.3	17917.3	19403.3	21895.3	20681	23281.4	24493.1	19319.7	21377.1	22353
CRYZL1	quinone oxidoreductase-like protein 1	2957.2	4170.1	2336.9	2228.8	3541.3	2054.4	2174.1	3601.5	2204.7	2944.3	4080.9	2303.2
SH3GL3	endophilin-A3 isoform d			1201.3			1025.9			1062.6			1004.6
OSGEPL1	probable tRNA N6-adenosine threonylcarbamoyltransferase, mitochondrial isoform X1	286.7	255.6	237.6	228.3	199.7	204.5	239.4	219	197.5	279	251.8	231.1
APOL3	apolipoprotein L3 isoform 1	422.3	364.5	2027.3	339.8	339.7	1742.6	333.4	297.7	1775.4	415.4	349.8	1887.3
PARD3B	partitioning defective 3 homolog B isoform X1	1734.6	1205.6		1344.3	1010.2		1324.1	1122		1668.2	1108.8
RELB	transcription factor RelB	492	461.8	1129.5	637.5	564	1051.4	485	435.5	954.3	449.6	403.6	1002
PRKRA	interferon-inducible double-stranded RNA-dependent protein kinase activator A isoform 1	7017.2	7938.7	6438.8	5858.5	6911.6	5534.8	6861	9008.1	7418.4	7106.4	8415.3	6874.8
RXRB	retinoic acid receptor RXR-beta isoform 1	886.1	1499.1	1294.2	798.2	1613.3	1285.3	683.9	1678.8	1281.1	769.4	1502.6	1290.8
IBTK	inhibitor of Bruton tyrosine kinase isoform X1	351.6		262.7	355.1		286.9	344.6		274.1	305.3		264.2
MAPT	microtubule-associated protein tau isoform X1	4390.5	6889.6	5182	3363.1	5297.7	3659.1	3347.7	4950.5	3223.3	4835.8	7565.5	5689.9
EDF1	endothelial differentiation-related factor 1 isoform alpha	2915.4	6355.4	6890.2	2766.6	5418	6020.1	4014.6	7011.9	7832.6	3223.8	6282.2	7338.5
ZFYVE16	zinc finger FYVE domain-containing protein 16 isoform X1	1555	1809.9	1527.5	1383.9	1601.8	1302.7	1392.4	1665.6	1467.1	1452.7	1560.5	1327.9
TAGLN3	transgelin-3	487.1	412.4	353.6	681.1	558.1	505.2	647.3	593.1	514	538.8	464.6	362.6
LOC105379356	uncharacterized protein LOC105379356 isoform X1		514.2			437.7			490.5			628.3
C12orf75	overexpressed in colon carcinoma 1 protein	347		305.3	261.2		235.2	277.7		266.7	232.1		234
MIER1	mesoderm induction early response protein 1 isoform k	1635.7	1725.3	719.8	1571	1626.9	711.2	1441.4	1466.6	660.9	1506	1550.7	771
BBOX1	gamma-butyrobetaine dioxygenase isoform X1	1336.8	1187.5	862.1	1526.6	1308.1	835.4	1066.7	972.1	679.4	1520.9	1267	929.7
VDAC3	voltage-dependent anion-selective channel protein 3 isoform 1	2908.3	2277.7	2262.8	3118	2126.6	2428.3	3064.2	2385.7	2430.9	3004	2327.2	2344.8
FAM50A	protein FAM50A	4418.9	4352.4	3030.1	4394.5	4425.7	2965.1	4308.1	4348.6	2811.3	4160.2	4079	2879.9
PDLIM2	PDZ and LIM domain protein 2 isoform 2	8039.8	7637.6	8392.4	6579.2	5948.6	6477.6	6779.5	6265.5	6758.1	7106.7	6567.8	7306.1
ATXN2	ataxin-2 isoform 1	1520.9	1053.9	760.4	1170.5	825.8	655.6	1303.6	897.1	597.6	1429.6	1079.1	772.8
PSEN1	presenilin-1 isoform X1	1992.1	2045.2	1364.2	1762.1	1676.5	1145.6	1599.3	1658.9	1162.5	1766	1879.4	1236
TMTC3	transmembrane and TPR repeat-containing protein 3	2728.1	2173.9	3239.9	2760.5	2216.3	3112.5	4352.7	3528.9	4726.4	2612.7	2262.2	3316.5
FGFR1OP	FGFR1 oncogene partner isoform a	1249.8	1337.2	387.8	1189.1	1242.4	416.7	1066.3	1055.9	375.2	1291.4	1308.7	415.3
KIF1B	kinesin-like protein KIF1B isoform b	2304.5	3318.3	2146.7	2227.7	3384.3	1874	2219	3418.3	2150.5	2167.1	3244.6	2186.8
MTMR12	myotubularin-related protein 12 isoform X3	1271.1	833.4	1360.1	1338.8	902.3	1376.5	1335.6	835.2	1378.7	1445.3	885.1	1255.9
WDFY3	WD repeat and FYVE domain-containing protein 3 isoform X1		1069.2	1687.8		866.4	1431.4		1002.6	1579.4		1084.7	1608.8
SPON2	spondin-2 precursor	1465.2	591.5	306.3	2080.5	869.9	411.6	1235.2	471.6	217.3	1100.1	438	232.6
SELENOS	selenoprotein S isoform 1	219.7	1465	538.5	194.5	1500.8	440.2	211.6	1366.9	479.9	212.2	1357.4	476.5
SCARB1	scavenger receptor class B member 1 isoform 1
CLPP	ATP-dependent Clp protease proteolytic subunit, mitochondrial precursor	1858	1673.9	1992.1	1794	1687.3	2109.1	1774.4	1782.8	2238.7	1723.3	1714.1	1943.5
RPL22L1	60S ribosomal protein L22-like 1 isoform 1	222.4	162.7	245.4	221	149.8	204.4	185.5	126.9	192.1	189.9	139.8	211.3
IAH1	isoamyl acetate-hydrolyzing esterase 1 homolog isoform X1	3826	1534.5	2460.9	3088.2	1281.6	2063.3	3555.6	1398.3	2312.7	3644.4	1514	2330.2
EPB41L2	band 4.1-like protein 2 isoform a		258.1	326.6		232.8	294.9		327.2	409.8		261.3	305.7
TMEM165	transmembrane protein 165 precursor	2274	2235.7	3321.2	2484.5	2386.2	3435.6	2418.4	2288.1	3238.9	2058.8	2072.3	2974.7
RUNX1	runt-related transcription factor 1 isoform X1	1950.7	1588.9	1320.1	1805.3	1488.1	1204.1	1420.7	1173.1	973.2	1991.1	1611.9	1335.5
PAK1IP1	p21-activated protein kinase-interacting protein 1 isoform X1	2311.4	4379.7	3285.3	2199.8	4227.1	3226.2	1852.1	3676.3	2915	2365.4	4312.3	3409.4
SIPA1	signal-induced proliferation-associated protein 1 isoform X1	1495.5	3015.8	1804	1241.9	2896.6	1671.2	1264.6	2770	1648.8	1313.4	2772.5	1581.9
PIP4K2B	phosphatidylinositol 5-phosphate 4-kinase type-2 beta isoform X1	4954.2	4507.8	4201.6	4279	3630.6	3429.7	4402	3843.8	3923.6	4616	4335.4	4110.7
NOB1	RNA-binding protein NOB1	2159	116.5	2108.9	1460	132.1	2122	1289.3	102.3	1405.3	1583.6	111.9	1566.6
C1orf198	uncharacterized protein C1orf198 isoform 1	2679.2	3256.8	2485.8	2162.7	2895	2044.3	2131.7	2690.7	2119.6	2538.2	3275.8	2310.3
HDGF	hepatoma-derived growth factor isoform a	22927.5	20205.4	23134.9	19929.3	18851.4	20505	21549	21119.8	21906.1	25576.1	23426.7	26514.8
PSMC5	26S proteasome regulatory subunit 8 isoform X1	16863.5	11954.6	15403.9	18393.7	11673.3	16202.2	21708.7	14254.8	18594	18014.8	12252	16044.9
APMAP	adipocyte plasma membrane-associated protein	19576	25781.1	22913.8	19323.8	26781.8	23041.6	17913.1	25366.3	20787.9	19681.8	27058	22095.3
CYC1	cytochrome c1, heme protein, mitochondrial precursor	2946.4	3289.8	2446.5	2529.3	3004.5	2283.7	2235.2	2869	2120.4	3254.3	3765.7	2663.5
KDELC1	KDEL motif-containing protein 1 isoform 1 precursor	4138.4	5171.3	4525.8	3762.3	5232.4	4728.2	4892.8	6864.1	6539.1	3676.8	4779	4222.1
PENK	proenkephalin-A preproprotein			1108.1			727.2			483.5			678.2
CADM4	cell adhesion molecule 4 precursor	3622.4	786.8	1563.8	3138.9	673.1	1312.9	3045.4	752.3	1359.9	3420.7	876.8	1677.7
STUM	protein stum homolog		348.9	819.6		229.2	618.1		187.7	705		380.1	759.7
AASS	alpha-aminoadipic semialdehyde synthase, mitochondrial	811.6	768.4	1024.1	699.2	677.6	876.1	705	661.6	944.9	656.7	622.6	1016.8
CTR9	RNA polymerase-associated protein CTR9 homolog isoform 1	2417.5	1693.7	3006.9	1911.2	1434.7	2533	2080.4	1361.9	2557	2270.6	1540.8	2803.1
CST3	cystatin-C precursor	2969.8	2574.6	2853.8	3063.4	2730.5	2821.2	2236.5	1961.4	2346.1	3035.5	2503.7	2903.3
TNRC18	trinucleotide repeat-containing gene 18 protein isoform X1		1624.8	666		1628.4	751.7		1167.6	405.3		1570.3	690.7
MLF2	myeloid leukemia factor 2	1628.8	2168.5	1251.9	1367.6	1972.8	1305.1	1274.5	1787.9	1023.5	1404.2	1996.5	1159
AKR1B1	aldose reductase isoform 1	6875	10772.8	8283.8	7852.5	10813.9	8406.2	9523	12670.2	10208.8	7277.1	11116.2	8720.6
MAML2	mastermind-like protein 2	1754.3		203.9	1496.9		165.9	1364.2		199.1	1562.1		198.7
FBXO21	F-box only protein 21 isoform 1	1473.8	810.8	701.9	1679.4	998.8	870.1	1505.7	996.9	808.9	1411.7	813.4	669.5
AHCY	adenosylhomocysteinase isoform X2	29429.1	33887.4	30517.7	29352.8	32490.8	28699.6	31172.9	35867.9	31362.4	31397.6	35901.6	30837.3
TBC1D2B	TBC1 domain family member 2B isoform a	5210.5	7875.3	5869.2	4816.4	8284.3	5806.6	4489.6	7804.8	5713.6	4483.4	7124	5217.8
VDAC2	voltage-dependent anion-selective channel protein 2 isoform 1	8726.7	7935.9	8171.6	9241.8	8702.1	8641.6	9846.5	8652	8228.3	10586.9	9396.7	9010.5
EXOC5	exocyst complex component 5 isoform X1	6900.1	6494.1	5895.2	6029.2	6153	5404.5	5948.9	6399	5942.4	6050.7	6152.9	5525.2
DHX16	pre-mRNA-splicing factor ATP-dependent RNA helicase DHX16 isoform 1	4040.1	1644.3	3569.3	3470	1687.9	3469.5	3056.4	1571.3	3176	3901.2	1569.7	3234.1
ERP44	endoplasmic reticulum resident protein 44 precursor	14132.1	17206.4	13673.4	13823.2	16773.8	14689.2	16989.3	21771.5	17923.8	13915	17270.8	14551.8
TBC1D8B	TBC1 domain family member 8B isoform a	652.8	557	445.7	946.8	728.2	584.1	759.1	599.3	472.1	564.9	471.1	375.5
PPP1R12C	protein phosphatase 1 regulatory subunit 12C isoform X1	795.4	1549.5		658.8	1297.7		554.6	1152		814.3	1655.4
SLC9A1	sodium/hydrogen exchanger 1	691.4	556.2	715.2	637	493.3	733.4	634.7	569.9	709.4	731.4	641.8	712.5
43712	septin-4 isoform 5	765.7	1500.9	279.7	907.6	1490.1	298.9	629.2	1284.3	248.4	749.7	1327.5	279
SPTLC1	serine palmitoyltransferase 1 isoform a	4279	3375.1	5293.8	4110.9	2612	4900.7	5303.5	3059.5	5842.5	4679.1	3547.5	5159
SNX3	sorting nexin-3 isoform a	11636.1	11862.5	10295.5	10755.7	10901.6	9618	12867.4	12406.4	11100.4	11788.9	11826	10156.4
ENY2	transcription and mRNA export factor ENY2 isoform 1	1436.8	1945.1	1949.4	1227.2	1748.8	1847.7	1385	1972.3	1880.5	1434.4	1845.7	2003
TP53BP2	apoptosis-stimulating of p53 protein 2 isoform 1	1540.6	601.5	1041.2	1229.3	537.8	1081.4	1356.2	504.7	1092.8	1461.8	578.8	914.5
YARS	tyrosine--tRNA ligase, cytoplasmic	10413.5	10842.6	9610.2	10917.9	11367	10179.1	10869.1	11129.1	10044.6	10321.3	10607.6	9393.7
NCLN	nicalin isoform 1 precursor	6479	11088.8	9865.1	5969.9	10512.5	9355.5	6357.7	10498.9	9876.5	6631.9	11064.6	9820.4
TBC1D9B	TBC1 domain family member 9B isoform a	7160.5	8575.9	5790.7	7049	7769	5596	8601.8	8846.5	7054	7406.6	8247.4	5931.1
GNAQ	guanine nucleotide-binding protein G(q) subunit alpha	1918	2514.3	3079.6	1628.3	2313.4	2692.3	2003.6	2716.6	3244.3	1841.8	2411.6	2970.3
NAMPT	nicotinamide phosphoribosyltransferase precursor	10908.7	12332.6	13234.5	12691.1	13659.4	14512.5	12648.1	12982.9	13683	13038.2	14356.8	14887.5
PIK3R2	phosphatidylinositol 3-kinase regulatory subunit beta	1117.7	1171.8	1161.3	1060.4	1102.1	1002	986.8	1076.7	791.4	1053.1	1083.7	918.2
PI4K2A	phosphatidylinositol 4-kinase type 2-alpha	2728	2339.6	2634.6	2747.6	2301.7	2598.2	2859.5	2428	2695	2571.9	2200.2	2451.4
FRYL	protein furry homolog-like isoform X1	958.5	426.8	1406.4	1082.9	496.4	1509.4	927.8	434.9	1580.7	929.5	458	1491
SMPD4	sphingomyelin phosphodiesterase 4 isoform X1	2157.5	1692.7	4213.4	1979	1638.6	3875.5	2014.1	1467.2	3550.8	2183.7	1844.8	4207.1
LYPLAL1	lysophospholipase-like protein 1 isoform X1	1321.6	586.9	909.9	1128.7	570.4	729.3	1292.7	617.9	867.4	1509	660.6	1017.3
GLT8D1	glycosyltransferase 8 domain-containing protein 1		2235.5	816.7		2248.7	734.5		2106.5	745		1927.8	689.5
ARHGAP12	rho GTPase-activating protein 12 isoform 1	1318.8	1265.4	1297.2	1241.3	1190.9	1224.2	1223	1172.1	1186.9	1470.9	1463	1466
SDC4	syndecan-4 precursor	224.4			165.3			120.4			273.3
ARFGAP2	ADP-ribosylation factor GTPase-activating protein 2 isoform X1	6288.5	7107.6	5697.2	5076	5678	5207.6	5818.8	6536.2	5549.4	6454.2	7284.7	5890.1
SAT2	diamine acetyltransferase 2 isoform 1	1267.9	363.8	1144.1	1083.3	218.2	810.8	899	183.2	682.9	1531.8	444.5	1319.6
STOM	erythrocyte band 7 integral membrane protein isoform a	9723.8	6144.5	6597.7	10128.1	6631.4	7570	8305.3	5834.9	6365.2	10249.7	6811.7	7831.8
ISCU	iron-sulfur cluster assembly enzyme ISCU, mitochondrial isoform 2 precursor	3336.9	2008.3	1379.2	3405.1	1661.2	1265.8	3387.6	1734.1	1239.3	3247.1	1881.7	1376.1
SEL1L	protein sel-1 homolog 1 isoform 1 precursor	3530.9	2826.3	4925	3525.5	2822.4	4977.4	3369.7	2700.4	4789.7	3519.3	2805.4	5012.5
TUBGCP4	gamma-tubulin complex component 4 isoform a	1129.2	2330.5	1348.9	1091.3	2105.7	1135.8	1114.5	2164.5	1293.5	1128.7	2191.6	1321.2
FIG4	polyphosphoinositide phosphatase	339.7		210.3	300.8		278.7	366.3		244.3	305		205.8
MMP7	matrilysin preproprotein	2699.9	1420.4	1340	3661.1	2466.5	2173.1	2376.7	1266.4	1174	3165.7	2308.7	1969.9
NOP14	nucleolar protein 14 isoform 1	3331.3	2936.5	2339.2	2734.6	2781	1980.3	2533	2247	1776.3	3325.8	2891.3	2321.9
ERLEC1	endoplasmic reticulum lectin 1 isoform X1	1035.8	1605.2	1816.7	927.1	1474.9	1708	1148.3	1772.8	1955.3	976.8	1394.5	1682.1
MDC1	mediator of DNA damage checkpoint protein 1 isoform X1	3223.1	2755.8	2904.7	3146.1	2588.5	2675.5	2899.6	2380.1	2444	3150.5	2592.8	2699.7
MYH10	myosin-10 isoform X3	104738	99916.9	103438	86821	85359.4	88169.4	96443.1	96979.4	96810.5	99459.3	95933.5	96913.4
EBNA1BP2	probable rRNA-processing protein EBP2 isoform 1	5594.1	3599.5	5616.9	6126.5	2944.5	5177	4914.1	2637.8	4415	5462.9	3206	4989.3
HDAC3	histone deacetylase 3 isoform 1	1128.9	587.6	1167.1	706.4	428.7	799.1	739.4	480.7	909.2	1006.4	562.5	1087.5
DHRS4	dehydrogenase/reductase SDR family member 4 isoform 1	4051.6	3506.1	3201.5	3760.9	3194	3069	2631.7	2183.2	2169.8	3712.3	3072	3007.9
TPM1	tropomyosin alpha-1 chain isoform Tpm1.6cy	1007.7	862.9	1628.6	784.6	522.5	1215.7	1172.3	730.3	1594.3	1075.5	828.1	1477.5
NPC1	NPC intracellular cholesterol transporter 1 isoform X1	2635.1	2256.2	1518	2969.4	2788.5	1821.1	2391.8	2175	1419.4	2791.3	2464.6	1654.1
EPPK1	epiplakin isoform X3	2411.7	1531	1104.6	1967.4	1094.2	831.9	1370.8	756.1	636.4	1741.5	1271.1	914.3
SCML4	sex comb on midleg-like protein 4 isoform X1	154.9		217.5	178		231.8	294.1		499	166.4		229.3
ISY1-RAB43	ISY1-RAB43 protein	4741.6	3783.6	2280.8	4348	3651.9	2140.2	4014.7	3369.3	1946.2	4429	3561.8	2115.3
TACO1	translational activator of cytochrome c oxidase 1	1591.8	1083.1	969.7	1612.8	1097.6	968.6	1417.7	972.3	862.7	1448.7	1007.5	897.3
CFAP20	cilia- and flagella-associated protein 20	2154	3344	3927.4	2159.4	3487.1	2622.7	3072.6	4375.6	3501.9	2191.8	3513.8	3444.4
MACROD2	O-acetyl-ADP-ribose deacetylase MACROD2 isoform 3		337.4			184.1			346.2			377.1
SURF1	surfeit locus protein 1 isoform 1	850	470.6	629.2	899.1	500.3	718.3	861.7	496.5	645.7	911.5	533.8	664.1
TAMM41	phosphatidate cytidylyltransferase, mitochondrial isoform X1			423.5			269.1			377.1			368.3
USP19	ubiquitin carboxyl-terminal hydrolase 19 isoform X1	550.2		1073.6	482.3		888.7	441.9		879.2	528.7		1022.6
AP4B1	AP-4 complex subunit beta-1 isoform 1			304.3			351.9			324.9			283.9
RANGAP1	ran GTPase-activating protein 1 isoform X1	9571.1	8500.3	8929.6	8524.2	7418.3	7986.7	9101.3	8186.5	8864.9	9802.5	8527.2	8988.6
43715	septin-7 isoform X2	16736.5	21103.2	23987.1	13094.1	18078.7	20408.3	17216.4	23904.6	26656	15911	21006.5	22949
ELMSAN1	ELM2 and SANT domain-containing protein 1 isoform X1	2758.1	2086.9	5187.7	2214.8	1707.9	4315.9	2262.3	1691.1	4097.2	2565.8	1920.2	4632.4
CBWD1	COBW domain-containing protein 1 isoform 1	605.1	250	586.8	554.6	256.1	564	589.5	245.5	646.6	564.1	216.2	611
RNF40	E3 ubiquitin-protein ligase BRE1B isoform 1	4010.8	9647.1	8509.9	3402.1	7715.1	7175.7	3125	6979.6	6616.1	3716.1	9343.6	8348
PPIL1	peptidyl-prolyl cis-trans isomerase-like 1	2660.9	2180.8	3032.8	2520.2	2171.8	2568.9	3683.2	2806.1	3144.8	2713.6	2240.5	2893.7
MPP7	MAGUK p55 subfamily member 7 isoform X1	2028.8	3418.2	993.1	1283.2	1912.6	632.7	1217	1931.9	588	1988.7	3143.7	1122.8
PRPF38A	pre-mRNA-splicing factor 38A isoform X1	446.2	1356	497.7	405.5	1757.4	424.7	394.2	1548.7	440.9	413.6	1194.8	481.8
PPID	peptidyl-prolyl cis-trans isomerase D	5396.4	6832.8	5171.6	5779.5	6788.5	5100.2	6421.3	7306.1	5535.7	5371.3	6658.5	5058.9
TRIM32	E3 ubiquitin-protein ligase TRIM32 isoform X1	1498.9	1770.1	2600.4	1568.5	1804	2518.1	1717	1952	2523.7	1412.5	1568	2443.6
RPL17-C18orf32	RPL17-C18orf32 protein isoform 1	9353	12004	7416.7	9123.8	11394.2	7753.2	11317	13864.3	8793	9760.8	11456.8	7521.6
THOC7	THO complex subunit 7 homolog isoform 1	1122.2	5579.5	3396.9	1066.1	2701.7	1797	1161.5	2723.9	1672.7	1070.6	4719.2	3024.4
PCDH11X	protocadherin-11 X-linked isoform X2	976.9	1455.9	1036.5	1128.3	1705.6	1225	1531.2	2192.1	1673.7	1296.5	1888.8	1476.1
CRYM	ketimine reductase mu-crystallin	2089.1	1540.5	1536	1429.2	1117.5	1157.5	1390.3	1065.3	1044.1	2485.2	2059.7	1699.6
VPS37A	vacuolar protein sorting-associated protein 37A isoform X1	3134.2	379.9	494.9	2826.4	226.7	328.7	2498.4	272	384.3	2635.9	358.8	478.2
UQCR10	cytochrome b-c1 complex subunit 9 isoform a	713.2	831.9		302.6	366.4		791.9	933.2		801.7	924.5
LXN	latexin isoform X1	444.3	635.4	660.5	738.6	1139	1106	391.5	650.2	623.8	462	720.6	729.6
RANBP3	ran-binding protein 3 isoform RANBP3-d	4793.2	3467.7	4825	4439	2970.7	4226.8	3896.3	2759.6	3786.7	4465.3	3788	4198.7
BCAT2	branched-chain-amino-acid aminotransferase, mitochondrial isoform a precursor	5537.6	5621	6620.6	4906.8	5083.3	5735	4966.4	4910.6	5932.3	5705.3	6018.2	7245.2
PDSS2	decaprenyl-diphosphate synthase subunit 2 isoform X1			282.2			243.9			246.8			285
TMEM126A	transmembrane protein 126A isoform 1	208	1399.4	1480.7	167.3	1166.6	1231.6	212.9	1023.8	1423.1	208.5	1460.9	1652.8
NDUFA6	NADH dehydrogenase [ubiquinone] 1 alpha subcomplex subunit 6	1061.6	1270.9	1487	987	1233.7	1767	1355.4	1448.5	2065.7	1369.3	1372.1	1743.3
MRPL40	39S ribosomal protein L40, mitochondrial isoform 1	2657.3	1958	2819.3	2977.3	2103.9	2932.4	3228.4	2298.2	3130.6	2949.8	2277.9	3069.4
KDM8	jmjC domain-containing protein 5 isoform 1	2354.5	932	2198.5	1982.6	842.9	1922.3	1755.4	677.4	1701.8	2241.7	863.3	2075.8
CBLB	E3 ubiquitin-protein ligase CBL-B isoform a			164.8			191.8			137.2			157.5
EPB41	protein 4.1 isoform X1		1174.9	753.8		1028.8	621.2		763.1	534.4		1152	741.4
MDN1	midasin	8288	3338	6533.8	6201.9	2911.6	5666.4	6447.1	3153.8	6253.1	8239.2	3244	6291.2
DOK2	docking protein 2 isoform a	670.3		741.3	651.3		481	658.2		416	626.4		669.3
ARFGAP1	ADP-ribosylation factor GTPase-activating protein 1 isoform X1	2399.2	2779.4	1685.3	2056.5	2449.6	1425.6	2530.5	3324	2079.1	2154.2	2540.7	1601
RABL2A	rab-like protein 2A isoform X1	1047.1	1949.5	1809.3	910.5	1695.5	1533.3	943.9	1725.1	1570.3	928.5	1792.9	1558.4
ADAMTS12	A disintegrin and metalloproteinase with thrombospondin motifs 12 isoform X1	517.5			462.6			371.4			417.8
ATP5PO	ATP synthase subunit O, mitochondrial precursor	5540.4	6403	7399.5	5800.5	5707.1	7376.4	5844.1	6091.5	7931.4	6356.1	7168	8571.6
TNFAIP8	tumor necrosis factor alpha-induced protein 8 isoform c	445	590.3	767.6	387.3	520	680.3	591.9	634.4	829.5	494.8	573.2	765.7
STRIP1	striatin-interacting protein 1 isoform 1	1490	3749.4	5088.2	1494.6	2956.9	3886.2	1467.6	2830.2	3883.9	1381.5	3160.3	4391.1
GRB10	growth factor receptor-bound protein 10 isoform X1	1557.5		1244.3	1572.8		1193.9	1611.7		1112.4	1468.9		1140.9
NUP153	nuclear pore complex protein Nup153 isoform 2	8955.4	10131.9	11720.3	7620	9148.4	10038.7	8252.5	9526.4	10834.5	9306.5	10155.6	11880.7
MRPL39	39S ribosomal protein L39, mitochondrial isoform b	2055.9	3217.3	1930.1	2109	3496.8	1858.5	2273.5	3573.3	1903.1	2060.8	3182.4	1801
RGP1	RAB6A-GEF complex partner protein 2	831.8	492.6	1219.1	719.3	421.1	1062.5	753.4	497	1151.8	745.4	480.8	1157.2
GTF3C4	general transcription factor 3C polypeptide 4	4520.4	4740.9	4323.5	4395.5	4384.6	3968.2	4960.5	4971	4555.4	4586	4635.6	4306.3
EDC4	enhancer of mRNA-decapping protein 4	18573.3	15732.8	14587.6	17089.3	14871	13303.9	17511.9	14837.8	13471.7	17550.3	15190.6	13910.1
RWDD1	RWD domain-containing protein 1 isoform a	1190	1233.4	1022.7	1378.2	1408.2	1292.2	1349	1450	1310.1	1066.2	1126.6	997.2
TTC39B	tetratricopeptide repeat protein 39B isoform 1		513.9	566.5		672.9	604.4		426.9	431.4		441.1	426.9
TMPRSS9	transmembrane protease serine 9 isoform X1			328			303			287.1			255.6
CD14	monocyte differentiation antigen CD14 precursor	4977.9	5198.2	4771.1	4639.6	4653.6	3825.5	4127.7	3787.9	3788.9	4343.5	4936.2	4443
KYNU	kynureninase isoform X1	1096.3	979.4	1911.6	1079.5	1040.3	1990.5	1034.2	975.3	1880.5	1356.4	1179.1	2291.2
ECM2	extracellular matrix protein 2 isoform X1	2265.1	2751.7	2693.8	1497.2	1763.2	2131.7	1381.3	1656	1610.8	2412.6	2996.4	3096.1
CWC27	spliceosome-associated protein CWC27 homolog isoform 1	541.5	646.4	1375.6	494.1	627.3	1348.9	523.8	646.1	1286.7	542.5	643.8	1302.3
PPP1CB	serine/threonine-protein phosphatase PP1-beta catalytic subunit isoform 1	2175.7	3518.1	3535	2217	3250.4	3608.7	2371.4	3440.3	3672.3	2270	3768.8	3618.5
ENSA	alpha-endosulfine isoform 1	1558.8	3042.1	1498.6	1146	2152.7	1151.9	1161.5	2283.9	1166.5	1553.6	3055.1	1551.4
ANKRD44	serine/threonine-protein phosphatase 6 regulatory ankyrin repeat subunit B isoform X1	253.4	310.5	1215.5	267.8	321	1372	254.2	290.5	1430.2	242.3	292.4	1204.1
DDX19B	ATP-dependent RNA helicase DDX19B isoform X1		295.5			317.8			267.3			276.2
IFITM3	interferon-induced transmembrane protein 3	107.5	146.6	261.2	103.4	143.1	269.2	99.7	158	233.5	101.3	145.4	258.9
GNA13	guanine nucleotide-binding protein subunit alpha-13 isoform 1	6615.5	10438.7	10430.9	6046.5	9889.3	9851.7	5670.7	9126	9120.5	6623.5	10479.5	10693.5
SGPP1	sphingosine-1-phosphate phosphatase 1	1445.6	908.7	1131.7	1068.2	602.7	762.1	1227	787.9	1106.4	1221.9	762.1	982.5
C4A	complement C4-A isoform 1 preproprotein	982.3	1534.7	2186	1878.7	3364.8	3155.1	1130.2	1679.9	2128.5	997.2	1414.7	2022
SLC22A18	solute carrier family 22 member 18 isoform a	2077.3	1467.4		1780.3	1344.3		1252.9	969.3		1758.5	1405.7
RAB24	ras-related protein Rab-24	3491.6	1576.7	2484.4	3742.8	2213.9	3181.9	3132.6	1620.1	2655	3302.5	1534	2350.9
RAB5B	ras-related protein Rab-5B isoform 1	2429.9	862.6	925.2	2348	944.2	944.4	2455	929.2	1063.2	2501	897.1	986
NGLY1	peptide-N(4)-(N-acetyl-beta-glucosaminyl)asparagine amidase isoform 1	2414.7	2468.7	1837.1	1920.1	2007.5	1487.1	2328.4	2650.4	1978.2	2475.5	2511.8	1865.2
FOLR2	folate receptor beta isoform X1	778.8	1029.1	2476.3	943.7	1323.7	2664.9	1066.4	1285.9	2728.1	803.3	1016.7	2257.8
THG1L	probable tRNA(His) guanylyltransferase isoform 1	687.9			759.9			598.8			603.6
CNDP2	cytosolic non-specific dipeptidase isoform 1	24599.6	18674.1	20022.5	25589.3	19368.1	21380.2	23545.4	17878	18962.4	27344.5	20496.3	21687.9
MED6	mediator of RNA polymerase II transcription subunit 6 isoform 4	416.4	481.8		417.9	562		319.1	498.6		342.8	475.9
ISOC1	isochorismatase domain-containing protein 1	7669.9	5386.4	7540.1	7783.6	5316.5	7090.9	7633.9	5293.3	7687.1	8628.9	5991.3	8287.1
PLEKHA1	pleckstrin homology domain-containing family A member 1 isoform X4	2709.2	1114.9	1371.9	2468.2	1191.1	1414.9	2592.1	1153.7	1329.8	2536.7	1024.2	1215.8
IPO7	importin-7	8084.2	7670	9299	8183.2	7700	9340	8287.9	7868.7	9469.8	7843.5	7182.6	8667.1
MCF2L	guanine nucleotide exchange factor DBS isoform X1			191.1			220.1			272			140.8
MRPL19	39S ribosomal protein L19, mitochondrial	2057.1	2376	3539.3	1911.8	2355.1	3436.2	2298.2	2694.1	4094.3	2218.4	2591.1	3854.5
MB21D2	protein MB21D2	1447.1			1389.2			1396.5			1328.4
P3H4	endoplasmic reticulum protein SC65 isoform X2	5644	3021.7	2774.9	5689	3126.4	2857.5	5800.7	3142.9	2688.6	4251.7	2304.2	2054.7
RAP1A	ras-related protein Rap-1A isoform X2	5924.3	8111.5	7352	5853.8	7920.5	7081.4	5963.3	6783.1	6929.3	5591.2	6759	6847.6
SERPINB1	leukocyte elastase inhibitor isoform X1	5487	11722.1	11323.3	5406.4	11065.2	10500.3	5239.8	10820	10548.9	6037.4	12446.9	12164.9
NR2C2	nuclear receptor subfamily 2 group C member 2 isoform X1	1281.9	711.9	1179.2	1151.7	579.2	1084.5	996.6	523.1	963	1159.3	655.6	1067.9
ENDOD1	endonuclease domain-containing 1 protein precursor	3320.3	3028.8	2339.4	2593.2	3056.9	2399.2	2732.8	2663.6	2171	3255.6	2956.1	2395.7
PPIL2	peptidyl-prolyl cis-trans isomerase-like 2 isoform X1		820.8	614.4		652.2	533		572.4	466.8		716.6	565
CALCOCO1	calcium-binding and coiled-coil domain-containing protein 1 isoform X1	699.8	629.7	860.7	794.2	625.8	801.8	713.6	560.2	761	654.9	578.8	834.5
RHOA	transforming protein RhoA isoform 1 precursor	5789.5	5248.1	6543.3	5178.7	4599.1	5997.6	5579.1	4836.6	5996.9	5660.1	4945.3	6238.1
GAS7	growth arrest-specific protein 7 isoform c	2556.6	1860.7	3168.2	1901.3	1423.1	2777.2	2034.3	1375.1	2675	2271.1	1687.2	2563.1
SMPD1	sphingomyelin phosphodiesterase isoform 1 precursor		469.6			444.8			369.9			458.6
SELENOF	selenoprotein F isoform 1 precursor	1043.8	970.5	1046.2	785.3	1084.6	844.5	1200.7	1182.2	980.7	1002.4	938.1	946.4
NPM1	nucleophosmin isoform 1	38337.7	41308.8	42163.5	36686.2	41684.1	40540.7	34136.7	40094.3	37130.9	38741.6	42761.4	41680.1
ARIH1	E3 ubiquitin-protein ligase ARIH1	2611.2	1889.6	3310.7	2744.1	1931.4	3506.4	3014.5	2080.5	3579	2496.7	1724.2	3000.3
MACF1	microtubule-actin cross-linking factor 1 isoform X16	71677.3	65311	69557.3	66452.4	57795	61201.5	70740	62037.8	65388	68608.5	62360.5	65317.7
HGS	hepatocyte growth factor-regulated tyrosine kinase substrate isoform X1	8956.3	10037.5	9256.1	7576.8	8698	7502.1	7595.1	8507.3	7303.7	8666.1	10203	8831.2
RNPEP	aminopeptidase B isoform a	15051.7	17572.6	17285.3	11535.6	14715.1	12842.6	12478.8	15229.1	12088.1	15667.7	18154.8	15238.7
CGGBP1	CGG triplet repeat-binding protein 1 isoform X1	1673.8	1798.6	2871.3	1675.9	1370.5	2382.4	1730.9	1525.5	2711.4	1641.7	1681	2610
TCIM	transcriptional and immune response regulator		174.3			106.5			137.3			154.2
RPS29	40S ribosomal protein S29 isoform 2	2017.7	692.5	456.9	1291.6	432.9	358.5	1531.2	556.6	432.4	2061	713.8	470.2
UQCRC1	cytochrome b-c1 complex subunit 1, mitochondrial precursor	12716.8	9767.9	13190.5	11270.1	8979.9	12088.5	10459.8	8303.8	11395.1	12346.6	9966.8	13472.1
PCNA	proliferating cell nuclear antigen	7629.3	9105.4	7912.7	7355.5	8992	7452.5	9024.4	11435.5	8482.4	7443.1	9423.8	7429.4
BCKDHB	2-oxoisovalerate dehydrogenase subunit beta, mitochondrial isoform 1 precursor	2251.8	2055.5	314.7	2081.4	1906.6	276.1	1724.7	1565.6	221.8	2268	2196.4	312.4
SLC4A1AP	kanadaptin	1258.1	284.6	914.5	863.4	156.6	538.6	1264.2	387.8	1167.6	1244.1	380.6	1065.2
EIF4G1	eukaryotic translation initiation factor 4 gamma 1 isoform 6	33094.5	30794.1	33431.3	32800.5	30551.4	32576	39546.4	36130.1	38451.2	31798.7	29656.8	31889.3
CLMP	CXADR-like membrane protein precursor	704.8		649.9	666.3		396.2	761.4		409.2	672.3		530.6
COMMD6	COMM domain-containing protein 6 isoform a	937.4	1188.6	1501.2	1046.5	869.1	1554.6	994	656.4	1577.9	843.2	842.5	1398.8
CCDC22	coiled-coil domain-containing protein 22	5404.8	8912.6	5395.5	5034.7	8565.1	5133.7	5119	8414	5225.8	5301.2	8534.9	5078.9
LRRFIP1	leucine-rich repeat flightless-interacting protein 1 isoform X1		478.6	374.3		403.5	345.1		364.4	314.1		389.6	312.6
PLAC9	placenta-specific protein 9 isoform 1 precursor	1694	1735.4	1194.4	1718.1	1626	1401.3	2696.2	2360.6	1733.6	1722.7	1512.2	1098
POLR3E	DNA-directed RNA polymerase III subunit RPC5 isoform 1		664	1030.2		404.8	933		560.3	1047.6		671	868.1
HIRIP3	HIRA-interacting protein 3 isoform 1	1642.6	1000.7	933.9	1646.3	839.3	866.9	1781.3	823.5	883.5	1661.6	941.4	1039.3
GANAB	neutral alpha-glucosidase AB isoform 3 precursor	55714.4	51912.1	52625.6	51792.9	49008.3	48885.1	64659.7	60268	58800.7	54974	51160.6	52414.2
TPRKB	EKC/KEOPS complex subunit TPRKB isoform a	1510.8	425.2	1429	1081	215.9	1311	1748.5	687.8	1779.8	1463	483.3	1483.7
COL12A1	collagen alpha-1(XII) chain isoform X1	98228.2	95852.8	96109.2	182737	177626	177090	109871	105745	109094	80112.5	78029.3	79017.2
COPE	coatomer subunit epsilon isoform d	9288.7	9340.4	7667.2	8471.6	8713.9	7574.3	9528.1	9703.9	8438	8301.4	8168.7	7044.5
COPS8	COP9 signalosome complex subunit 8 isoform 1	3412.6	3257	3741.8	3193.6	3375.3	3560.5	3284.7	3863.4	3781.6	3587.3	3511.2	3824.9
DHRS7B	dehydrogenase/reductase SDR family member 7B isoform X1	5418.7	2175	3752.3	4979.2	1731.6	3460.5	4557.5	1905.8	2990.1	6140.9	2505.4	4105.9
LYRM1	LYR motif-containing protein 1 isoform X1	264.7			203.2			275.7			266.3
FAM192A	protein FAM192A isoform X1	2062.5	2811.1	2397.2	1461.2	2043.3	1653.9	1654.2	2189.1	1909.6	1925.3	2626.8	2306.2
NSUN5	probable 28S rRNA (cytosine-C(5))-methyltransferase isoform 3		1070.5	881.8		881.9	749.4		852.4	730.7		977.4	820.3
PNP	purine nucleoside phosphorylase	9175.9	8258.6	7213.6	10746.3	9824.7	8614.2	10073.6	9166.1	7816.9	10017.8	9249.9	8043.5
ABI3BP	target of Nesh-SH3 isoform X1	886.7	4088.3	4087.9	975.9	4497.5	4422.1	1163.1	5333.5	5538.1	918.4	4181.2	4231.4
YY1	transcriptional repressor protein YY1	4561.6	4308.9	4933.2	3746.7	3498.3	3711.2	3981.1	4163.9	4148.6	4675.8	4775.3	5200.8
LAMTOR2	ragulator complex protein LAMTOR2 isoform 1	552.9		1155.1	463.3		1353.6	512.3		1412.5	543.8		1145.4
SMOC1	SPARC-related modular calcium-binding protein 1 isoform X1	459.3			400.6			205.6			212.6
MTMR2	myotubularin-related protein 2 isoform 1	2190.9	3414.6	3361	1714.6	3082.9	2891.9	2216.3	3202.6	3154.5	2143	3070.9	3085.6
GSS	glutathione synthetase	14494	14935.9	16367.6	13226.1	14285.3	15961	13619.5	15287.4	16667.8	16317.2	17357.5	18415.1
PPP3R1	calcineurin subunit B type 1	731.7	3059.9	3736.4	668.5	3003.5	3862.3	786.8	3315.2	4925	802.6	3178.5	4181.3
FGFR1OP2	FGFR1 oncogene partner 2 isoform 1	777.1	754.1	738.1	639.3	654.6	587.3	683.3	645.1	647.2	777.4	825.2	708.7
ACP5	tartrate-resistant acid phosphatase type 5 precursor		781.4			955.6			766.4			602.1
AGPAT1	1-acyl-sn-glycerol-3-phosphate acyltransferase alpha isoform X1	2774	3082.1	1710.8	2619.1	2897.5	1835.4	2369.7	2699.5	1651.1	2843	3100	1806.3
CNTN1	contactin-1 isoform X1	2423.2	2858.7	5247	2064.9	2724.1	5068.5	2879.9	3367.6	5880.3	2198.2	2368	4570.7
MDH1	malate dehydrogenase, peroxisomal isoform MDH1x	15893.8	14309.3	16450.4	16289.2	14576	16249.6	15800.6	14455.5	17127.1	17229	15274	16793.3
HSD17B11	estradiol 17-beta-dehydrogenase 11 precursor	2693.4	3669	3584.8	2874	4047.3	3797.4	2794.8	3863.4	3827.1	2956.9	3913.2	3754.6
RELCH	lisH domain and HEAT repeat-containing protein KIAA1468 isoform a	5866.1	2595.8	3103.4	4952.1	2211.5	2632.1	5268.4	2429.8	3011.2	5566.6	2576.8	2981.8
ABCB8	ATP-binding cassette sub-family B member 8, mitochondrial isoform a	3456.7	1550.1	1116.8	3184.6	1476.3	988.5	2629.1	1182.3	886.5	3165.5	1398.8	1073.2
CLK2	dual specificity protein kinase CLK2 isoform 1	1706	520	265.2	899	528.8	262.7	1124	526	235.6	1517	488.1	246.4
FBLN5	fibulin-5 isoform X2	7206.5	6449.1	9797.8	4849.2	4225.9	6499.7	5117.1	4820.5	7106.1	7306.6	6650.3	9630.5
SCAMP1	secretory carrier-associated membrane protein 1 isoform 1	4315.5	6982.1	6473	3617.9	5824.7	5505.6	3942.6	6304	5778.9	4051.9	6357	6290.7
DARS	aspartate--tRNA ligase, cytoplasmic isoform 1	20496.3	25010.4	24874	20500.8	25293	26608.6	21248.9	26184.6	27522.4	19275	24208.4	24451.1
ACP1	low molecular weight phosphotyrosine protein phosphatase isoform c	10326.7	9482.2	8546.4	10362.5	9511.1	8841.4	10842.4	9402.8	8817.6	10197.5	8939	7878.2
ETV6	transcription factor ETV6		3010.4	1431.8		2213.6	915		1947.7	1087.9		3291.2	1645.4
HS1BP3	HCLS1-binding protein 3 isoform X1	3427.2	6807.8	1958.5	3850.8	7565.2	2070	3623.9	7477.3	2017	3179.2	6571.6	1818.9
NEXN	nexilin isoform X1	4865.4	9145.7	7058.5	3967.9	7993.1	5844.8	4605.3	8854.8	6524.3	4545.4	8819.8	6857.6
ATP5IF1	ATPase inhibitor, mitochondrial isoform 1 precursor	1052.6	1485.8	1473	918.2	1331.6	1812.4	983.4	1829.6	2325.4	972.3	1519.4	2031.4
CFAP298	cilia- and flagella-associated protein 298 isoform 1	1010.4	760.1	552.3	1123.1	813.1	617.5	984.4	747.3	535.6	1013.8	736.1	504.5
BNIP1	vesicle transport protein SEC20 isoform BNIP1	3112.7	4087.6	3369.8	3084.8	3896.7	3146.1	3534.1	4294.3	3375.6	3089.8	3905.4	3152.9
RARS2	probable arginine--tRNA ligase, mitochondrial isoform 3 precursor	472.9	1075.4	246.5	502.9	807.7	274.8	403.2	756.9	236.3	433.4	1050.3	231.9
ACTN4	alpha-actinin-4 isoform X3	110104	97987.6	104655	103474	92177.3	99131.1	108614	96150.6	103423	113951	99195.3	106660
KIAA2013	uncharacterized protein KIAA2013 isoform X1	1692.4	3456.4	2341.5	1430.4	2824.1	1987.4	1731.5	3106.8	2143.8	1732.5	3233.9	2322.2
CSGALNACT2	chondroitin sulfate N-acetylgalactosaminyltransferase 2 isoform 1	1509.3	1460.8	1884.5	1451.2	1440.6	1990.5	1508.4	1378.1	1998.8	1487.2	1452.9	1962.9
SHBG	sex hormone-binding globulin isoform 1 precursor	2815.9	2220.8	2614.2	3812.2	3801.6	4478.8	2775.8	2715.9	3272.4	2443	2102.9	2392
NTMT1	N-terminal Xaa-Pro-Lys N-methyltransferase 1 isoform a	1016.3	1352.2	876	1028.4	855.7	626.5	1286.8	1728.1	1187.8	930.9	1128	758
FAT4	protocadherin Fat 4 isoform X1	1233.3	3487.4	3322.9	1057.7	3038	2846.7	861.2	2482.4	2337.7	939.6	2925.1	2765.4
PDLIM4	PDZ and LIM domain protein 4 isoform 1	11687	9788.4	9345	10080.3	8374.3	8124.7	10147.9	8691.5	7820.7	11732.2	10202.2	9243.3
MCCC1	methylcrotonoyl-CoA carboxylase subunit alpha, mitochondrial isoform 1 precursor	3361.6	3317.8	1741.6	2965.9	2834.3	1576.8	2876.7	3004.8	1555.8	3912	4048.7	2106.9
SERPING1	plasma protease C1 inhibitor precursor	20422.2	18753.4	22520.7	29922.2	26386.1	31281.8	23852.5	22114	24933.2	20567	19644.9	22510.8
THUMPD3	THUMP domain-containing protein 3 isoform X1	2742	1443.7	1439.2	3008.8	1725	1357.5	3046.8	1759.4	1484.6	2768	1392	1442.8
RAB11FIP5	rab11 family-interacting protein 5	1084.6	2701.5	1470.4	1093.6	2782.2	1694.4	789.4	2239.4	1649.5	982.4	2643.1	1518.6
IDH3G	isocitrate dehydrogenase [NAD] subunit gamma, mitochondrial isoform a precursor	2074.1	809.8	662.2	2253.1	886.2	693.3	2211.8	787.6	631	2344.4	1002.8	774.6
NMRAL1	nmrA-like family domain-containing protein 1 isoform X1	4440.6	9744.8	10915.1	3380.1	8462.7	9694.3	3867	8910.7	9892.9	4807.3	10290.3	11118.7
SNX33	sorting nexin-33 isoform 1	1887.8	1597.4	2016.4	1975.2	1575.8	1971.8	1716.3	1492.6	2226.1	1791.2	1492.3	2061.1
NT5E	5'-nucleotidase isoform 1 preproprotein	3622.5	4654.8	6240.7	2624.5	3364.5	4692.1	2712.8	3783.7	5838.3	2780.1	3602.3	5171.7
TPRG1L	tumor protein p63-regulated gene 1-like protein	660.5	731.5	525.6	665.6	707.2	532.9	576	612.3	483.5	680.7	721.2	533.4
PRKACA	cAMP-dependent protein kinase catalytic subunit alpha isoform 3	3635.5	5116.1	4285.3	3379	5040.3	4206.8	4613.5	5829.5	4595	3491.5	5138.1	4387.7
CDKAL1	threonylcarbamoyladenosine tRNA methylthiotransferase isoform X1	702.1	768.5	1365.4	604.4	526.7	1133.3	597.5	454.9	994.2	627.8	601.7	1103.5
PARS2	probable proline--tRNA ligase, mitochondrial precursor	331.2	508.3	436.1	357.8	584.1	476.2	328.6	480.8	392.1	339.4	479.4	415
SRP54	signal recognition particle 54 kDa protein isoform 1	6106.6	4306.2	5575.6	7129.7	4726.3	6323.9	7443.6	4864.7	6826.7	5999	3740.1	5392.3
CENPC	centromere protein C isoform 1	1447.7	1426.6	1551.1	1011.5	955.4	909.4	1226.9	1153.6	1260.9	1416.5	1387.2	1439.9
POTEI	POTE ankyrin domain family member I isoform X1	4686.8	3649.7	4991.5	5597.7	4334.8	5114.4	7016.1	5110	6307.1	4936.5	3807.9	4645.2
DNM2	dynamin-2 isoform 1	1620.2	1923.3	2114.4	1475.3	1692.7	1830.3	1449.7	1689.7	1893.3	1501.1	1855.1	1999.5
CYTH2	cytohesin-2 isoform X1	1009.5	2623.9	2673.1	1059.8	2505.2	2465.9	869.5	2214.8	2262.8	963.8	2422.1	2363.9
CSDE1	cold shock domain-containing protein E1 isoform 4	10046	15251.1	17301.9	9284.3	13370.7	15125.3	10315.6	14716.8	16425.6	9452.9	14245.5	15987.8
UTP4	U3 small nucleolar RNA-associated protein 4 homolog isoform 1	1599.1	406.2	2210	1330	372.8	1843.5	1372.5	359.5	1925.1	1582.4	416.5	2162.2
EPPK1	epiplakin isoform X1	25520.1	22045.1	21175.2	19396.4	17113.4	16128.6	16710	15119.3	14221.4	22972.7	20040.3	19017.1
PAFAH1B2	platelet-activating factor acetylhydrolase IB subunit beta isoform X1	3348.9	4180.7	3603.8	2406.6	3130.7	2559.7	2929.3	3661.8	3221.9	3431.2	4148.7	3452.1
ATIC	bifunctional purine biosynthesis protein PURH	29694	25431.8	23889	28263.6	24078.1	23226.7	27437.6	23448.8	22962	30233.7	25953.6	24858.7
WBP11	WW domain-binding protein 11	8896.4	4580.5	8211.8	7688.1	4146.1	7014.5	8487.2	4082.7	7160.6	8538.5	4293.5	7507.8
OTULINL	inactive ubiquitin thioesterase FAM105A	907.2	921.7	806.6	975.8	989.7	878.4	1046.8	1056.9	890	966.1	981.2	809.8
BICC1	protein bicaudal C homolog 1 isoform X1	1222.5	1830.6	1735	1179.4	2050.2	1630.6	1429.7	2288.5	1898.1	1102.5	1641.3	1525.2
RIC8A	synembryn-A isoform 2	9248.1	7585.7	8838.7	7700.2	6649	8187.6	8674.6	6944.2	8165.9	8387.2	6920.2	8051.8
KCTD18	BTB/POZ domain-containing protein KCTD18 isoform 1	378.3		618	317		539.7	220.5		405.4	351.1		623.8
UPF2	regulator of nonsense transcripts 2	3562.5	5755.1	5387.4	3287.4	4918.8	4491.7	3528.2	5310.3	4653	3380.5	5500.9	4806.8
AQP1	aquaporin-1 isoform 5	1026.2	1286.3	745.7	707.8	1223.6	678.8	605.9	1062.7	538.8	1167.6	1227.8	731.4
NUDT19	nucleoside diphosphate-linked moiety X motif 19 precursor	757.4	128.4	875.9	968.7	120.7	771.4	569.1	118.1	657.1	617.3	152	927.4
EEF2	elongation factor 2	61376.6	61285.5	56970.5	63735.2	63188.9	57856.5	72671.6	71056.6	67279.3	60856.5	60746.4	56008.1
GNA14	guanine nucleotide-binding protein subunit alpha-14	1517.3	1836.1	834.8	1413.9	1776.6	822.6	1094.1	1487.6	569	1221.7	1413.1	422.9
DDX27	probable ATP-dependent RNA helicase DDX27 isoform 1	6833	7876.6	6060.6	6131.6	7132.6	5416	5912.7	6772.6	5077.4	6799	7975.7	5920.8
AKT3	RAC-gamma serine/threonine-protein kinase isoform X1	721.6	388.7	367.6	749.6	363.6	300.5	1225.4	724.6	645	702.8	369	404.4
GPRC5C	G-protein coupled receptor family C group 5 member C isoform X1		787.5			1092			783.2			1384.1
H2AFX	histone H2AX	141	157.1	142.9	119.6	135.9	98.7	174.8	165.5	170.4	130	158.7	148.4
PHF21A	PHD finger protein 21A isoform X1	295.4	286.9	322	250.4	248.3	264.3	312	315.1	365.4	261.8	274.3	292
PA2G4	proliferation-associated protein 2G4	9438.8	7820	9905.4	9264.7	8213.2	9828	9174.9	8062.8	9693.9	9773.3	8118.2	10999.7
TMEM68	transmembrane protein 68 isoform 1	1153.5	1038.9	1113.9	935.4	940.4	1017.8	974.3	963.6	965.2	1174.7	1076.5	1074
TMEM231	transmembrane protein 231 isoform 1	798.2	597.4	741.6	737.6	565.1	718.3	686.3	500.3	638.8	791.3	580.4	730.3
PDE2A	cGMP-dependent 3',5'-cyclic phosphodiesterase isoform PDE2A3		702.2			501.1			519.8			677.7
EFL1	elongation factor-like GTPase 1 isoform 1	3204.8	7005.1	6721.3	2954.5	6171.2	5837.3	3431.5	6762.8	6331.9	3546.3	7115.8	6996.3
MYL6	myosin light polypeptide 6 isoform 1	29121.1	25046.7	18443.2	29959.3	22271.1	16211.8	24375.8	21468.2	15649	29291.9	27029.5	20065.4
TLE3	transducin-like enhancer protein 3 isoform X1	941.6	1882.5	1264	731.9	1610.5	986	756	1402.7	1039.7	871.9	1703.4	1321.3
ABCB1	multidrug resistance protein 1 isoform 1		595.5	1565.5		563.4	1581.8		509.9	1438.1		549.7	1508.8
CTNNB1	catenin beta-1 isoform X1	25476.7	24365.2	28280.4	20717.6	20670.3	24856.6	23390	22098.6	26555	29417.5	27917.7	32023.8
DYNLL2	dynein light chain 2, cytoplasmic	1910.2	1054.1	1289.1	1876.2	880.1	1040.2	2018.3	1088.3	1301.6	2155.2	1133.1	1317.5
GLB1	beta-galactosidase isoform d precursor	6690.9	8000.6	7113.2	6693.4	8611.4	7998.6	6597.3	8717.5	8038.3	6674.6	8218.9	7191
AK5	adenylate kinase isoenzyme 5 isoform 1	189.3	162.7	1786.4	173.8	128.7	1495.1	166.2	128.6	1552.7	185.3	153.4	1871.9
TPM4	tropomyosin alpha-4 chain isoform X1	729.4	765.5	448.5	559.8	547.4	303.3	393.9	376.2	199.8	804.5	826.1	517.4
PSMD14	26S proteasome non-ATPase regulatory subunit 14	4046.8	5137.7	6926.4	3478.6	4777.6	6939.1	4438.1	6020.1	8565.3	3975.2	5201.8	7100.1
RPS2	40S ribosomal protein S2	18571.8	15345.6	12615.3	18776.3	15701.4	14018.1	20870	19003	17189.1	18883.4	17003.9	14822.8
GNPTG	N-acetylglucosamine-1-phosphotransferase subunit gamma precursor	690.2	1139.3	1130.8	807.6	1279.2	1241.7	710	1091.9	1111.9	646.4	1033.5	1070
CILP	cartilage intermediate layer protein 1 preproprotein	3653.5	4582.5	4688.7	4029.4	5042.4	5222.4	5696.8	7208.4	7568.2	2522.6	3833.8	3630.7
AIF1	allograft inflammatory factor 1 isoform 3	3760.5	1889	2498.3	4568.3	2531	3473.1	4153.2	2346.6	3193.3	3895.5	2077	2813
TAB3	TGF-beta-activated kinase 1 and MAP3K7-binding protein 3	317.2	305.7		251.7	269.9		227.9	247.4		270.3	288.9
EPCAM	epithelial cell adhesion molecule precursor			242.5			261.7			223.1			289.6
FRS2	fibroblast growth factor receptor substrate 2 isoform X1	612.7		163.4	423		176.3	438.2		151.4	547.1		149.7
LGALS7	galectin-7	844	1478.4	1403.8	461	1062.6	1225.3	411.7	898.2	951	979.7	1397.5	1284.6
ARHGAP9	rho GTPase-activating protein 9 isoform 4			383.5			480.1			231.1			201
RPS3A	40S ribosomal protein S3a isoform 1	25004.5	24547.2	32839	25846.9	25496.5	35470.7	30120.3	28966.4	39868.6	26296.7	25685.3	34677.1
ASMTL	N-acetylserotonin O-methyltransferase-like protein isoform X1	4014.9	2468.6	2474.9	4074.9	2575.9	2193.1	3419.5	2178.9	1886.6	4027.5	2492.7	2406.9
PHYKPL	5-phosphohydroxy-L-lysine phospho-lyase isoform X1	339.4	565.6	1098.9	303.4	531.5	964.9	318.3	539.5	957.1	337	544.7	1083.6
CHCHD3	MICOS complex subunit MIC19 isoform 1	6157.3	6926.1	7800.1	6970.4	8434.1	9298.2	6517.9	7646	8601	7272.2	8797	9312.1
LIMK1	LIM domain kinase 1 isoform 1		263.5	290.6		230.1	230.5		240.4	250.1		235	238.4
GRB2	growth factor receptor-bound protein 2 isoform 1	1022.6	2606.4	4215.9	918	2799.9	4487.6	761.3	3110.5	4004.5	751.9	2600.8	3801.4
TAF15	TATA-binding protein-associated factor 2N isoform 1	313.6	246.2	712.1	587.1	481.1	956.2	529.3	452.5	903.6	423.3	317.5	812.5
ARHGEF7	rho guanine nucleotide exchange factor 7 isoform i	4959.8	7022.9	4536.5	4999.3	7131.4	4855.5	5580.8	7343.7	4896.3	5552.9	7558.6	4859.9
E2F4	transcription factor E2F4	3731.8	3704.3	2765.1	3317.3	3375.8	2582.4	3386.9	3609.3	2606.8	3362.1	3485.5	2640.5
RPS26	40S ribosomal protein S26	13069.6	10774.8	8379.2	12818.5	10049.7	7787.1	14277.4	11142.2	8862.6	12969	10056.9	7913.1
ATG13	autophagy-related protein 13 isoform X1	416.9	438.9	423.1	420.9	393	384.6	398.5	376	387.6	404.1	417.1	388.6
GALNT10	polypeptide N-acetylgalactosaminyltransferase 10	568		600.7	760.2		668.2	565.7		627.9	469.6		563.7
FBH1	F-box DNA helicase 1 isoform X1	1396.7	712.5	835.2	1223.9	626.1	770	1184.2	642.4	720.1	1230.9	618.4	719.3
HMG20B	SWI/SNF-related matrix-associated actin-dependent regulator of chromatin subfamily E member 1-related	2196.8	1154.2	1197.4	1953.6	1043.7	1120.4	1914.5	955	1042.5	2207.6	1087.2	1157.4
WASHC1	WASH complex subunit 1 isoform X1	1447	2415.3	1239.9	1184	2266.1	1126.2	1233.3	2309.6	1246.5	1352.8	2294.5	1174.1
GSTZ1	maleylacetoacetate isomerase isoform 4	3606.7	3050.4	1395	3726.6	2860.5	1150.7	3349.1	2694	1231.5	4079.5	3202.9	1441.4
ANXA4	annexin A4 isoform X1	25470.5	29616.7	25035.3	24196.1	28370.4	23922.1	20601.7	23553.1	19919.9	28043.6	32692.4	28411.9
MLYCD	malonyl-CoA decarboxylase, mitochondrial	412.8	815.7	1074.2	392.6	768.1	1013.8	307.4	635.5	805.7	401.5	750.6	1066.7
SDC1	syndecan-1 isoform X1	470.4	682.5	376.3	442.3	669	354	411.7	622.8	349.7	445.8	649.6	349.9
C2CD2L	phospholipid transfer protein C2CD2L isoform 1	655.8			523.5			538.7			570.6
ATP5F1E	ATP synthase subunit epsilon, mitochondrial	375.8	1489.9	4141.2	291	1162	3522.9	295.1	1033.1	3214.4	372.9	1501.6	4132.2
PTPA	serine/threonine-protein phosphatase 2A activator isoform b	6549.2	7338.6	4687.8	5053.9	6535.8	4145.3	6841	7898.9	5402.4	6780.9	7750.6	4768.1
TAPT1	transmembrane anterior posterior transformation protein 1 homolog	894.8	3342.4	1609.6	700.6	2010.8	1315.4	760.6	2220.9	1362	870.4	3237.2	1566.5
ENPP6	ectonucleotide pyrophosphatase/phosphodiesterase family member 6 precursor		513.3	465.5		353.1	317.3		491.1	333.7		420.9	353.2
CDC123	cell division cycle protein 123 homolog	581.7	519.7	469.7	374.4	415.3	430.4	449.1	491.9	496.8	487.2	437.6	401.6
SLC39A10	zinc transporter ZIP10 isoform X1	2274.3	253.9	988.1	2351.8	250.1	949.1	2506	258.8	1186.5	2420.9	294.5	1178.4
LECT2	leukocyte cell-derived chemotaxin-2 precursor
TBL3	transducin beta-like protein 3	1948.4	1696.6	1441.9	1647.8	1712.9	1474.6	1505.9	1453.8	1230.5	1846.9	1496.8	1359.4
VANGL2	vang-like protein 2 isoform X1	437.5	521.3	627.7	383.2	488	622.2	360.1	435.3	511.2	437.1	571.5	649.5
SEMA4B	semaphorin-4B isoform 4
NEPRO	nucleolus and neural progenitor protein isoform a	905.8	697.3		894.5	690.8		762.6	582		835	667.5
KIF2A	kinesin-like protein KIF2A isoform 4	3109.8	5057.8	6240.3	2718.7	5021.9	6140	3330.4	5886.5	7323.4	3110.6	5173.2	6245
RPP38	ribonuclease P protein subunit p38 isoform X1	1642.8	938		1460.3	863.1		1327.2	724.7		1451.1	837
TPM1	tropomyosin alpha-1 chain isoform Tpm1.8cy	8456.5	6382.6	5940.8	6998	5198.8	5111.9	5489.6	3975.6	3941.9	8429.9	6515.7	6060.4
G6PD	glucose-6-phosphate 1-dehydrogenase isoform a	20142.3	15988.3	20181.3	21042.9	16344.8	21458.2	21009.1	17041.1	23105	20308.9	16451.2	20708.9
TNFAIP3	tumor necrosis factor alpha-induced protein 3 isoform X1
PRMT2	protein arginine N-methyltransferase 2 isoform X1	1209.7		519.3	949.6		434.2	1133.7		487.5	1180.7		515.3
SCIN	adseverin isoform 1	2290.4	3650.1	4951.6	2089.9	2868.9	4060.9	1951.8	2756.2	4195.6	2252.1	3191.8	4623.5
KCNJ8	ATP-sensitive inward rectifier potassium channel 8 isoform X1		686.7			722.7			585.3			582.9
STK3	serine/threonine-protein kinase 3 isoform X2	3060.9	4551	4746.2	2994.1	4604	4578.4	3385.6	5252.2	4968.5	2893.7	4511.3	4511.3
KDM5C	lysine-specific demethylase 5C isoform 1	1112.4	1242.9	679.2	1137.1	1383.9	629.8	1110.9	1613.9	595.1	1089.5	1224.8	614
BZW1	basic leucine zipper and W2 domain-containing protein 1 isoform 2	10854.8	10975.2	15874.8	10641.2	11104.8	15981.4	13753.9	15004.4	20877.9	11024.7	11344.4	15727.6
RANBP9	ran-binding protein 9	1436.9	2796.8	2124.8	1554.6	3075.1	2338.4	1523.9	3050.8	2324.2	1361.9	2707.4	2037.1
PRPF3	U4/U6 small nuclear ribonucleoprotein Prp3 isoform 1	2912.6	3884.1	3043.1	2362.5	4043.5	2777.3	3414.5	4855.1	3419.4	3032.1	3915.9	2915.9
BORCS8	BLOC-1-related complex subunit 8 isoform 1	297.2	297	285.1	277.8	296.5	281.2	272.5	264.8	276	275.2	273	294
LRRC42	leucine-rich repeat-containing protein 42 isoform X1
ERGIC2	endoplasmic reticulum-Golgi intermediate compartment protein 2 isoform X1	1618.7	3640.9	973.6	1794.8	3708.4	956.6	1910.7	4039	1100.6	1606.9	3440.7	918.3
PRKG1	cGMP-dependent protein kinase 1 isoform 2	6516.1	4559.2	7059	6016	4273.8	6652.1	8307.9	5789.6	8563.8	6650	4536.7	6796.4
CACNA2D1	voltage-dependent calcium channel subunit alpha-2/delta-1 isoform X4	9929.5	5534.6	8189.3	10663.4	5687.9	9082.6	9263.5	5114.9	8105.6	10551.3	6043.2	9346.1
GPNMB	transmembrane glycoprotein NMB isoform X1	4474.2	4260	4069.8	4946.1	4772.7	4425.2	6026.8	5647.4	5135.2	3975	3720.1	3417.6
MYCT1	myc target protein 1 isoform X1	653.9			767.1			698.8			615.7
FXYD1	phospholemman isoform X2	570.8	608.4	170.8	568.5	538.1	138	583.3	639.8	240.8	506.7	548.3	159.2
BCKDHA	2-oxoisovalerate dehydrogenase subunit alpha, mitochondrial isoform 1 precursor	2919	2291.6	2110.8	2484.7	1729.8	1581	2242.9	1725	1535.4	3172.9	2588.6	2267.5
C1orf116	specifically androgen-regulated gene protein isoform X1	273.7	327	223	281.2	313.9	254.9	193.8	215.7	173.1	283.1	331.1	209.5
CYB5R2	NADH-cytochrome b5 reductase 2 isoform X1	953.4	1828.9	1867.6	770.2	1420.7	1456.5	763.8	1541.7	1588.9	1065.2	2116.9	2185.6
CLIP2	CAP-Gly domain-containing linker protein 2 isoform 2	10660	10807.7	12114.7	9376.4	9810.1	10990.2	10528.2	11461	12091.7	9284.4	9455.3	10238.8
LUC7L3	luc7-like protein 3 isoform 2	1754.6	4261.2	2327	1544	4058.8	2166.4	1907.1	4812.4	2531.8	1888	4499.3	2487.9
SYCE1	synaptonemal complex central element protein 1 isoform 4		683.4	430.7		731.1	443.7		821.7	564.5		653.4	385.4
ICAM1	intercellular adhesion molecule 1 precursor	4120.7	5622.3	4178.8	4747.4	6057.8	5194.8	4183.5	5168.1	4659.9	4169.3	5235.6	4486.7
RAP2B	ras-related protein Rap-2b	991.8	1070.6	1106.5	1332	1158.1	1217.1	945.1	1108.7	1032	976.6	1159.6	1125.5
R3HCC1	R3H and coiled-coil domain-containing protein 1 isoform a		176.8			186.2			151.3			165
RPL26	60S ribosomal protein L26	1985.6		1505.8	2721.4		2021.3	3724.8		2574.5	2710.2		1975
UCHL3	ubiquitin carboxyl-terminal hydrolase isozyme L3 isoform 2	3297.8	1130.6	2561.3	2872.1	1040.3	2343.5	2753	1138.7	1970.2	3235.5	1294.1	2392.3
EIF2B5	translation initiation factor eIF-2B subunit epsilon	4462.7	2919.8	2781	4020.3	2762.4	2446.3	3964.4	2745.6	2442.9	4417.6	2921.2	2848.2
RAB36	ras-related protein Rab-36 isoform 1			423.1			446.1			393.6			376.8
TCN1	transcobalamin-1 precursor		824.3			1163.5			689.2			785.4
SNX16	sorting nexin-16 isoform a	239.4			233.7			227.1			227.2
SRSF1	serine/arginine-rich splicing factor 1 isoform 1	33516.5	39788.1	39304	31519	37542.4	36939.8	33598.4	38869.9	39503	32193.4	37756.6	37262.6
ACADVL	very long-chain specific acyl-CoA dehydrogenase, mitochondrial isoform 3	22450	23825.8	25496.8	21048.6	22182	22815.9	20475.2	22666.2	23665.6	25908.3	25459.3	27290.5
RPS9	40S ribosomal protein S9 isoform a	10696.9	9215.6	10461.8	11288	9943.2	11644.9	14369.5	12088.6	13721.1	11616.9	10036.4	11668.7
RPS5	40S ribosomal protein S5	7084.6	6864	6591.3	6688.7	6146.3	6386.4	7234.4	6944.5	7225.7	7301	6972.6	6782.8
CSNK2A1	casein kinase II subunit alpha isoform a	10856.1	6515.4	6997.8	11222.1	6417.8	7060.8	11941	7713.6	7794.7	11063.5	6689.6	6899.9
HADHB	trifunctional enzyme subunit beta, mitochondrial isoform X1	18453.5	25167.7	19864.3	18066.9	23678.3	17751.6	18566	24935.1	19510	20062.2	27051	20862.7
PPM1F	protein phosphatase 1F	11991	9730.9	6455.3	10871.4	9131.8	5998.3	9980.1	7980	5477.3	11129.8	8853.5	6547.8
GSTM5	glutathione S-transferase Mu 5	1521.2	941.4	2437.8	1314.9	867.4	1986.9	1395.6	930.2	2181.2	1364.8	707.5	1841.8
LOC112268080	6.8 kDa mitochondrial proteolipid-like			836.5			755.1			867.6			867.7
SULF2	extracellular sulfatase Sulf-2 isoform X1	1690.3	2114.5	2303.4	1527.4	1856.4	2278.4	1589.8	1815.8	1959	1532.2	2046.4	2091.3
PDHB	pyruvate dehydrogenase E1 component subunit beta, mitochondrial isoform 1 precursor	15377.4	15413.9	14473.2	16671.7	16330.5	16004.4	17451.8	16896.9	16623.8	16800.8	16168.1	15608.3
TRMT11	tRNA (guanine(10)-N2)-methyltransferase homolog isoform a	138.9	151.3	365.3	164.1	152.1	431.5	261.3	229.7	579.2	152.8	143.3	385.4
HAPLN1	hyaluronan and proteoglycan link protein 1 isoform X1	2175.8	2129.7	722.7	3652.7	2754.8	1196.5	2680.5	2341	762.8	2949.8	2480	820.8
SPTAN1	spectrin alpha chain, non-erythrocytic 1 isoform X11	283.8		726.4	216.9		692.2	390.6		902.3	271.9		730.6
GALT	galactose-1-phosphate uridylyltransferase isoform 1	1472.1	2741.3	2409.4	1365	2427	2091.5	1292.6	2170.8	1802.5	1499.9	2493.6	2123.1
DHX40	probable ATP-dependent RNA helicase DHX40 isoform 1	1335.6	451.7	469.8	1638.2	618.9	606.4	1181.8	560.5	553.3	1355	557	553.9
MRPS36	28S ribosomal protein S36, mitochondrial	3304.5	3312.4	4803.4	2537	2765.7	4342.7	2899.2	2701.7	4302.3	2832.3	2572.8	4416.6
UBA6	ubiquitin-like modifier-activating enzyme 6	12047	11963.4	11359.6	11166.7	11472.6	10672.5	11629.9	12206.3	11503.3	12191	12398.1	11817.4
LRRC8A	volume-regulated anion channel subunit LRRC8A isoform X1	517.8	2783.6	1999.7	554.9	2660.2	1953.6	605.6	2909.7	2245.8	506.3	2598.8	1908.3
RHOB	rho-related GTP-binding protein RhoB precursor	1101.2	613.2		995.2	557		1025.3	563.1		1082	600.7
APBA1	amyloid-beta A4 precursor protein-binding family A member 1 isoform X1	866.8	358.4	1037.7	918.1	497.4	979.3	1207.4	494.5	1129.8	975.9	543	911.5
TMEM63B	CSC1-like protein 2 isoform X1	403.3			402.9			333.6			359
SMARCA2	probable global transcription activator SNF2L2 isoform a	14893.1	18310.4	15917.7	13874.6	16330.9	14849.7	14269.1	16967.3	15780.1	14981.1	18216.8	16526.8
KRT15	keratin, type I cytoskeletal 15	43800.5	37209.9	40041.1	37389.9	32395.7	34897.7	24040.2	21259.2	22979.2	52509.3	45479.3	47658.5
ITGAX	integrin alpha-X isoform 1 precursor	1255	2669.4	1133.4	830.7	1958	1169.6	1092	2116	1224.7	1137.7	2356.9	995.9
IER3IP1	immediate early response 3-interacting protein 1 precursor	799.4	655.6	1387.2	823.9	679.6	1290	996.6	880.3	1553.2	837	685.8	1392.7
LIN7C	protein lin-7 homolog C	4458.7	3494.9	5633.7	3474.6	2798.6	4949.6	3775.2	2876.4	5302.7	4587.8	3537.7	5996.2
PTPN13	tyrosine-protein phosphatase non-receptor type 13 isoform X1	5329.9	4688.9	5846.8	4411.7	3921.9	5066.2	4924.9	4367	5326.9	5057	4373.8	5473.2
PDE6D	retinal rod rhodopsin-sensitive cGMP 3',5'-cyclic phosphodiesterase subunit delta isoform 1	2315.8	3425.3	2387.4	2076.8	2910	1980.1	2419.8	3322.3	2140.1	2157.3	3012.1	2036.7
NDUFV3	NADH dehydrogenase [ubiquinone] flavoprotein 3, mitochondrial isoform a precursor	2093.2	4060.1	4267.5	2144.1	4008.4	3999.1	2301	4280.8	4130.7	2187.3	3971.4	4159.3
DNAAF5	dynein assembly factor 5, axonemal	2685.6	3794	2114.7	2442.6	3492.8	2124.7	2483.1	3647.7	1906.9	2879	3976.5	2006.7
EEF1AKNMT	methyltransferase-like protein 13 isoform 1	3004.7	2910.7	2521.6	2410.4	2217.8	2119.7	2796.6	2627.7	2444.3	2890.6	2792.1	2453.3
KIF4A	chromosome-associated kinesin KIF4A
IRF3	interferon regulatory factor 3 isoform X1	3220.9	1761.6	2378.8	2824.8	1620.9	1976.8	3430.1	2188.4	2366.3	3142.2	1674.6	2171.2
CA3	carbonic anhydrase 3	2392.2		1898.4	2375.8		1956.2	1000.9		994.6	1175.5		1247.4
HDAC2	histone deacetylase 2	5085.5	5516.7	7473.3	4417.9	4094.6	6360.2	4722.1	4763.9	6937.7	4518.7	5479.4	7042.9
MCEE	methylmalonyl-CoA epimerase, mitochondrial precursor	1069.6	1274.9	1283.6	834.8	1035.5	1046	1089	1408.3	1426.6	1238.5	1541	1546.9
NUDT1	7,8-dihydro-8-oxoguanine triphosphatase isoform p22	916.4	1010.7	1922	1203.5	1244	2174.5	1020.9	1063.8	1858.8	896.1	1000.7	1716.4
ASB8	ankyrin repeat and SOCS box protein 8 isoform a	163.1			95.8			136.2			173.3
WDR91	WD repeat-containing protein 91 isoform 1	4683.2	3804	4736.4	4280.6	3601	4254.7	4086	3570.9	4347	4479.2	3781.7	4783
PRMT3	protein arginine N-methyltransferase 3 isoform 1	923.3	783.2	973.8	992.3	938.1	1107.9	1091.6	944.4	1198.9	893	755.7	942.2
MAP3K4	mitogen-activated protein kinase kinase kinase 4 isoform a		2935.5			1980			1961.9			2758.9
ARHGAP1	rho GTPase-activating protein 1 isoform X2	13418.6	11425.2	16550	13423.2	11281.1	15225	14125	11579.4	15807.4	13106.5	11112.1	14521
STRAP	serine-threonine kinase receptor-associated protein	10792.9	10524.7	7740.1	10399.6	10274.1	7559	12097.8	11544.8	8719.5	10748.8	10377	7745.9
CD74	HLA class II histocompatibility antigen gamma chain isoform X2	3659.4	3089	2130.9	3108.2	2748.5	1958.8	3176.4	2616.5	1963.7	3631.2	2850.2	2197.2
HNRNPDL	heterogeneous nuclear ribonucleoprotein D-like isoform a	14893.9	19056	15339.7	13568.7	16437.9	12970.3	21003.8	23880.8	20122.5	15483.8	19594.8	15463
CUTA	protein CutA isoform 1	2943.6	3939.9	4178	3120.9	4250.9	4566.3	2694.1	3778.8	3933.8	2942.3	3948.1	4288.2
PRKAG1	5'-AMP-activated protein kinase subunit gamma-1 isoform X1	2146.3	2485.7	1773.2	2206.2	3498.1	2657.8	2249.6	3174.9	2380	2156.7	2409.7	1753.6
NFATC2	nuclear factor of activated T-cells, cytoplasmic 2 isoform X1	740.1	379.1	286.6	676.2	376.1	256.9	645.6	355.1	255.4	738.2	383.9	293.4
RBMS3	RNA-binding motif, single-stranded-interacting protein 3 isoform 1	1106	1635.8	1350.6	1036.3	1593.9	1289.1	1396.1	1909.6	1601.8	1100.9	1509.2	1260.8
SNF8	vacuolar-sorting protein SNF8 isoform 1	2791.7	3508	3002.5	2537.2	3104.1	2721.7	2181.9	2713.2	2466.7	2887.8	3700	3041.1
PML	protein PML isoform 1	16002	17358.5	14853.7	14624.2	16291.3	14167.4	12586.6	13800.5	12543.8	14469.6	16291.2	13934.6
TARS	threonine--tRNA ligase, cytoplasmic isoform 2	12608.2	13160.5	12125.8	13718.6	12953.2	12049.7	12725.1	12603.2	11566.8	11708.3	12541.4	11466.1
CD47	leukocyte surface antigen CD47 isoform 1 precursor	4959.1	1460.8	2669.6	5410.6	2023.7	3104.7	6021.5	2595.5	3317.6	5361.1	1789.4	2824
ALKBH7	alpha-ketoglutarate-dependent dioxygenase alkB homolog 7, mitochondrial precursor	995.2		824.8	838.2		918.3	678.3		741	778		671.6
KCTD14	BTB/POZ domain-containing protein KCTD14 isoform 1	1672.7	1008.7	687	1520.1	814.6	631.1	1345.9	733.3	559.3	2128.6	1092.7	731.1
ATP6V0A4	V-type proton ATPase 116 kDa subunit a isoform X1	281.1	241.9		282.6	237.4		245.5	222.4		353.6	273.9
SKAP2	src kinase-associated phosphoprotein 2 isoform X1			755.1			717.4			519.4			458.8
ARMCX1	armadillo repeat-containing X-linked protein 1	2466.6	1999.4	1615.6	2150.8	1627.6	1211.2	1777	1617.3	1433.7	2362.2	2032.6	1624
NLE1	notchless protein homolog 1 isoform a	1602.2	655.6	705.7	1732.2	634.9	669.8	1337.3	571.7	545.5	1460.9	699.1	714.6
MGMT	methylated-DNA--protein-cysteine methyltransferase isoform X1	1263.4	1667.1	1267.5	1052.7	1681.2	1273.8	1154.7	1602.4	1195.4	1278.4	1772.2	1308.1
RIOX1	ribosomal oxygenase 1	2178.2	1468.4	1365.3	1657.1	1050.4	1239.6	1391.2	1084.4	1204.1	1813.9	1347.8	1225.2
HIST3H2BB	histone H2B type 3-B			233.1			212.6			323.2			326.9
PDCD4	programmed cell death protein 4 isoform 1	15049.5	18065.5	14477	13721.4	14773.4	11114.2	12842.7	13760.9	10095.2	19995	23154.3	18219.7
MAPKAPK2	MAP kinase-activated protein kinase 2 isoform 2	7574.5	7426.6	6210.4	7046.5	7021.5	5942.3	8081.4	8451.8	7146.5	7364.2	7414.1	6225.3
SF3B4	splicing factor 3B subunit 4	2246	3008.4	1421.4	2169.1	2362.6	1260.9	2623.9	3507.7	1559.6	2314.8	3106.9	1457.3
EFHD1	EF-hand domain-containing protein D1 isoform 1	14273.8	13762.8	12180.9	12905.3	14028.7	11656.5	12708.5	13377.3	11530.8	19898.5	18236	17146.1
HNRNPD	heterogeneous nuclear ribonucleoprotein D0 isoform a	11928.1	13714	13436.9	11362.8	13076.7	11868.5	15766.4	19125.7	17018.5	12440.3	14310.4	13893.8
ALG6	dolichyl pyrophosphate Man9GlcNAc2 alpha-1,3-glucosyltransferase precursor	396.1	598.6	300.6	269.6	416.8	184.8	387.1	564.7	292.3	488.8	650.3	370.2
ACTBL2	beta-actin-like protein 2	828.9	1924.3	400.5	732	1751.8	392.3	641.7	1604.4	351.6	776.1	1747.5	350.7
CIAO2B	mitotic spindle-associated MMXD complex subunit MIP18	2184.7	2257.1	3172.3	2233.9	2276.1	3204	2371.6	2384.8	3385.3	1961.1	1927.2	2871
PCM1	pericentriolar material 1 protein isoform X12	3977.8	5864	4881.3	3231.8	4736.8	4227.6	3507.5	4877.1	4080.2	3965	5475.7	4526.6
TARS2	threonine--tRNA ligase, mitochondrial isoform a	2937.5	2553.9	4066	2986.8	2632.5	3967	2596.8	2417.8	3667.2	2918.3	2669.3	4099.5
AKAP17A	A-kinase anchor protein 17A isoform 1	2298.6	2783.7	1718.8	1685.2	2328.7	1347.2	2378.3	2865.9	1608.1	2271.7	2713.4	1686.8
INTS10	integrator complex subunit 10 isoform a	3484.1	2093.7	3514.8	3116.5	1964.8	3013.2	3014	1749.7	3114.3	3321.7	2027.6	3411.5
NUMA1	nuclear mitotic apparatus protein 1 isoform X1	61608.2	61916	61245.1	55401	55785.8	55183.8	56928.6	56621.8	55739.9	67990	68075.9	67007.1
DSC2	desmocollin-2 isoform Dsc2a preproprotein	1518.5	621	1814.4	1216.2	593.3	1342.9	1074.3	514.9	1197.2	1857.3	796.9	2147.9
NDC1	nucleoporin NDC1 isoform 1	743.3	612.8	814.7	876	649.9	802.4	731.1	561.9	780	659.4	553.6	724.5
NPEPPS	puromycin-sensitive aminopeptidase isoform 1	20458.8	25828.9	19424.4	19257.8	24668	19059.3	20203.2	26201.6	20508	21325.4	26229.6	20114.7
CNOT9	CCR4-NOT transcription complex subunit 9 isoform 2	1731.4	1628.3	2016.7	1663	1375.7	1590.7	2167.5	1813.9	2643.2	1739.5	1619.5	2062
ACTR3B	actin-related protein 3B isoform 1	1330.1	2403.2	576	1500.5	2587.3	505.9	1098.6	2198	473.6	1126.5	2133	542.9
RCSD1	capZ-interacting protein isoform 1	1582	1768.5	538.6	1174.3	1196.3	427.7	1069.5	1199.3	426.9	1451.2	1647.9	634
DMXL1	dmX-like protein 1 isoform X1	1296.7	2283.2	909.1	1240.5	2163.2	864.5	1088.2	1868.6	789.4	1152.4	2036.3	801.4
B9D1	B9 domain-containing protein 1 isoform b			652.8			360.7			425.7			593.3
NR2C2AP	nuclear receptor 2C2-associated protein isoform 1	704.9	420.2	506.4	759.7	437.1	503.9	642.8	391.6	436.4	761.8	452	520.6
ME3	NADP-dependent malic enzyme, mitochondrial isoform X1	1776.1			1542			1522.3			1775.9
WASHC4	WASH complex subunit 4 isoform 1	4674.9	5429.2	7685.4	5224.7	5964.2	8149.6	5148.7	5971.9	7784.7	4817.9	5454.5	7130.7
BTN3A3	butyrophilin subfamily 3 member A3 isoform a precursor	307.6	1845.4	506.8	274.5	1511.7	452.7	205.3	1282.2	349.7	264	1708.9	449.6
KIN	DNA/RNA-binding protein KIN17 isoform X1			1784.7			1434			1529.7			1685
TRIP4	activating signal cointegrator 1 isoform 1	4887.4	2642.5	2899.9	3623.7	2205.4	2460.4	4871.2	2559.1	2922.6	5031.9	2603.1	2836.2
STEAP3	metalloreductase STEAP3 isoform a	775.9			669.9			539.5			845.7
SNX30	sorting nexin-30 isoform X1	4918.7	4643.6	6047.7	4232.1	4022.2	5615	4730.3	4507	5221.9	4623.6	4447.5	5464.3
RGL1	ral guanine nucleotide dissociation stimulator-like 1 isoform 1	447.7	276.5	614	321.3	203	490.7	555.6	367.6	651.2	534.8	327.9	588.6
HK1	hexokinase-1 isoform a	21872.4	22770.7	26942.6	21328.6	21982.7	25754.7	19477	20141.2	25428.6	24228.8	24670	29358.7
VEZF1	vascular endothelial zinc finger 1 isoform X1		113.5	191.1		64.6	119.5		79.4	158.7		119.4	214.6
TNS2	tensin-2 isoform X1	908.5	1404.9	1687.2	603.1	950.1	1134.7	557	901.2	1124.4	864.1	1296.9	1572
RPL7L1	60S ribosomal protein L7-like 1 isoform X1	244.7	705.3	1354.4	140.9	491	1144.6	131.6	451.7	976.6	228.6	707.9	1097
RASSF2	ras association domain-containing protein 2 isoform X1	1866.6	1599	1107.5	1477.3	1437.4	972.1	2100.3	1730.7	1129.9	1594.4	1376.3	967.1
PPP1R7	protein phosphatase 1 regulatory subunit 7 isoform 1	10346.9	11518.9	9979.3	9131.5	10143.6	8897.1	10081	10905.4	9643.9	11004.2	11891.4	10129.7
IKBIP	inhibitor of nuclear factor kappa-B kinase-interacting protein isoform 1	9571.1	7289.6	7124.2	9649.4	7266.8	7211.6	12317.6	10070.5	9616.7	8957	6999.6	6721.1
JAK1	tyrosine-protein kinase JAK1 isoform 1	2326.5	2595.8	1290.9	2229.1	2493.9	1285.3	2239.6	2630.8	1220.4	2247.3	2448	1219.6
PRDX1	peroxiredoxin-1	26905.5	29580.9	27960.4	27315.4	29431.1	26829.3	29906.1	31893.5	30021.8	31103	33906.4	31615.9
ZMYM4	zinc finger MYM-type protein 4 isoform X1		310.8	1224.4		209.4	1025.5		206.7	1172.8		275.1	1087.6
ZHX2	zinc fingers and homeoboxes protein 2 isoform X1	1102.7	1748.4	247.4	630.2	1341	233.6	540	1281	224.2	837.8	1514	228.5
SOWAHC	ankyrin repeat domain-containing protein SOWAHC	2069.6	986.1	2921.7	1564.2	655	2748.5	1729.1	901.4	3062.3	2172	1013	3028.5
ZNF280C	zinc finger protein 280C	281			197.5			245.3			222.4
PIP4K2C	phosphatidylinositol 5-phosphate 4-kinase type-2 gamma isoform a	4742.9	5341.8	2018.4	4412.5	5087.9	1749.2	4788.1	5225.8	1889.4	4799.4	5414.3	2049.9
ADAR	double-stranded RNA-specific adenosine deaminase isoform X1	19468.1	20136	24813.5	17311	17480.7	21241.3	23067.3	23059.7	29419.9	18631.9	19820.6	24178.2
CSAD	cysteine sulfinic acid decarboxylase isoform X2	1087	1621	1242.5	904.3	1495.2	965.7	689	1164.5	708	1224.6	1742.3	1212.3
ACTR1B	beta-centractin	4357.1	2649.3	6469.4	3625	2297.4	5638	3219.6	2157.7	5185.4	4250.2	2619	6538.3
TBC1D9	TBC1 domain family member 9	265.8	392.6		250	376.8		197.6	303		255.7	388.1
MYO6	unconventional myosin-VI isoform X2	22192.3	27643.6	20178.1	19166.7	23712.4	16028.4	18681.6	22651.3	15973.9	23975	29011.8	20949.2
HLA-A	HLA class I histocompatibility antigen, A-1 alpha chain A*03:01:0:01 precursor	8931.8	12030.7	10359.7	9221.2	13620.8	10826	8366	12594.8	10054.7	8344.7	12211.3	9964.7
CSGALNACT1	chondroitin sulfate N-acetylgalactosaminyltransferase 1 isoform X1	577.6	1378	1002.8	1245.4	2254.4	1873.8	534.6	1306.9	918	537.6	1251.8	862.8
ARL9	ADP-ribosylation factor-like protein 9 isoform 1		135.6	149.8		131	133		143.1	149.7		120.3	129
SLC12A2	solute carrier family 12 member 2 isoform 1	6904.9	6380.7	8365.7	6357.2	5746.8	7620.7	5622.3	5140.7	7088.7	8080.6	7345.3	9751.1
STRBP	spermatid perinuclear RNA-binding protein isoform X1	2625.8	2600.5	4516.3	2132.1	2026.9	3787.5	2346.2	2329.7	4270.6	2569.2	2606.3	4811
MAN2A1	alpha-mannosidase 2	4264.1	3920.4	3793.4	3775.5	4681.2	4583.9	3416.8	4077.3	4061.8	3478.4	3338.6	3234.7
PIGR	polymeric immunoglobulin receptor isoform X1	6255.9	10705.9	9077.5	7120.6	11922.8	9437.2	7994.6	12477	10196.6	15895.8	23589	19188.7
BIN3	bridging integrator 3 isoform 1	1234.3	1165.8	1685.8	1061.8	1047.2	1476.6	1138.6	1075	1632.8	1386.1	1302.1	1812.7
MAP7	ensconsin isoform X1	4086.6	3995.7	2641.5	2854	2968.9	2227.8	2959.8	3104.3	2166.9	4431.4	4343.8	2916.6
HSPB11	intraflagellar transport protein 25 homolog	887	1437.3	2243.3	964.2	1449.7	2489.1	881.3	1376.6	2061	780.4	1333.2	1723.8
TBX15	T-box transcription factor TBX15 isoform X1	629.4	926.6	1260.9	539.9	870.8	1234.1	560.9	885.6	1314.4	497.6	816.9	1089.3
CHST10	carbohydrate sulfotransferase 10 isoform X1		321.1	319		283.1	275.4		227.7	229.1		265.3	250.7
PGRMC1	membrane-associated progesterone receptor component 1 isoform 1	13243.1	11716.6	9973.5	12092.6	10412.2	8896.9	12670.4	11963.4	10368.3	13832.8	11736.5	9839.2
GABPB1	GA-binding protein subunit beta-1 isoform X1			766			448.7			434.8			790.8
ARRB1	beta-arrestin-1 isoform X1	5198.6	4150.6	7269.7	3892.9	3455.6	5956.1	3684.4	3175	5907.2	6186.5	5176.4	8590.8
CHORDC1	cysteine and histidine-rich domain-containing protein 1 isoform a	694.8	181.1	718.6	602.5	157.5	467.2	684	187.7	560	714.9	208.4	468.9
MTX2	metaxin-2 isoform 1	2046.6	2085.3	1867.3	1747.5	1891.4	1530.4	1366.2	1423.3	1116.9	1653.6	1710.5	1400.8
ELF1	ETS-related transcription factor Elf-1 isoform a	2107.5	719.5	1926.3	1236.7	587.9	1645.5	981.3	578.7	1502.8	2093	672.2	1769.5
EPS15L1	epidermal growth factor receptor substrate 15-like 1 isoform X1	9039.1	10476.3	10988.3	8476.1	9738.1	10339.3	9736	10592.5	11014	9068.5	10092	10516.7
RABGGTB	geranylgeranyl transferase type-2 subunit beta	675.9	1771	1483.2	679.5	1950.7	1769.4	605	1661.8	1475.9	565.3	1720.2	1534.6
SAFB2	scaffold attachment factor B2	4175.1	3822.8	4034.1	3913.3	3509.4	3732.2	4188.7	3726.1	4261	4013.3	3875.7	3958.3
RUVBL1	ruvB-like 1 isoform 1	11318.6	14971.8	16113.5	10870.7	15682.7	15489.7	11641.5	18159.5	17246.2	11152.2	16273.3	16563.7
NUP107	nuclear pore complex protein Nup107 isoform 1	7726.8	11480.5	5016.2	6831	9879.6	4377	8080	10809.3	5174.9	7906.5	10360.7	5225.3
XRCC4	DNA repair protein XRCC4 isoform X1	2926.2	1734.4	2472.6	2560.1	1511.8	2304.9	2544.7	1488.3	2225.9	2869.1	1673.1	2347.1
IVD	isovaleryl-CoA dehydrogenase, mitochondrial isoform 5	5251.2	4327.5	3774.6	4764.3	4025.2	3303.1	4343.6	3741.1	3600.4	6160.5	5138.9	4799.9
KHSRP	far upstream element-binding protein 2 isoform X1	31670.3	36903.9	39526.6	28658.5	32912	35338.8	29808.4	34262.2	37322.2	30356	35331.2	37717.3
GPX4	phospholipid hydroperoxide glutathione peroxidase isoform C	9333.4	5581.5	4755.4	8459.5	5581.1	4864.2	8256.1	5214.7	4850.6	9254.8	5539.2	4687.7
ROBO4	roundabout homolog 4 isoform 1 precursor	1231.6	1229		1459.8	1418.2		1155.1	1174.7		1098.6	1119.3
RAB6A	ras-related protein Rab-6A isoform a	10043.5	11350.2	7112.6	9779.4	11173.2	7125.7	11900.3	13723.2	8656.4	10038.2	11282.6	7171.8
DIMT1	probable dimethyladenosine transferase isoform 1	4273.1	2835.9	1769.8	3824.4	2518.5	1400	4861.9	2878.5	1602.4	4674.6	2765	1630.8
MRPS28	28S ribosomal protein S28, mitochondrial	948.7	611.8	2574.5	898.3	654.5	2598	832.8	652.8	2472.5	933	660.9	2633.9
TBC1D12	TBC1 domain family member 12	1100.7	661		923.8	596.8		1229	677		1108.2	671.9
MATR3	matrin-3 isoform a	22966.9	24645.7	29210.7	19404.8	21714	25414.6	20640.3	23063.3	27101.4	21338.5	23219	27178.9
NUDC	nuclear migration protein nudC isoform X1	8038.8	8200.5	9184.1	9052.3	7721.1	9456.4	10946.3	10178.4	12392.6	9609.1	8840.1	10366.5
CYB5D2	neuferricin isoform 1 precursor	561.8	295		508.4	270.6		522.2	285.2		573.3	289.7
EEF1AKMT1	EEF1A lysine methyltransferase 1 isoform X1			437.3			357.6			344.9			390.5
PROS1	vitamin K-dependent protein S isoform 1 precursor	7582.8	5969	7600.3	8786.7	8340.1	10485.7	8279.7	6664.4	8241.9	7086	5657.4	7256.3
ABHD11	protein ABHD11 isoform 1	4405.7	3791.4	4148.1	4222	3787	3790.9	3528.5	3052.2	3051.9	4701.7	3910.1	4407.6
FLYWCH2	FLYWCH family member 2	1105.5	2877.5	3273.5	745.2	2141.6	2510.5	1137.5	2485.3	3079.2	1291.3	2976.1	3289.3
RPL38	60S ribosomal protein L38	6808.8	5950.1	6185.1	7930.5	6406.4	6664.4	9762.5	8234.9	8066.2	7630.5	6880.5	6619.3
PSMB9	proteasome subunit beta type-9 precursor	5335.7	6696.6	3339.1	6745.9	7636.4	3777.2	6069.2	7042.5	3082.4	5354	6384.5	2941.6
EGR2	E3 SUMO-protein ligase EGR2 isoform X1	3337.6	3615	2814.6	2765.1	2929.2	2247.6	3083.9	3041.9	2238.6	2864.1	2979.7	2349.1
ARHGEF25	rho guanine nucleotide exchange factor 25 isoform 3	736.8			466.8			603.4			516.9
METTL26	methyltransferase-like 26 isoform a	2018.4	3385.7	2812.6	1723.6	3316.4	2373.1	1882.1	3307	2792.7	1767.3	3195.6	3013.7
MVK	mevalonate kinase isoform X3	2228.1	969.2	3004	1551.1	848.3	2904.4	2169.5	1081.7	3406.8	2172.8	978.6	3005.3
CCDC85C	coiled-coil domain-containing protein 85C isoform X1	283.4			225.3			212.9			265.5
TIMM9	mitochondrial import inner membrane translocase subunit Tim9 isoform a	1560.8	1230.3	1096.9	2616.4	2212.1	1894.8	2292.7	1750.2	1505.9	2120.3	1626	1428.6
MTCH2	mitochondrial carrier homolog 2 isoform 1x	4183.6	3331.1	3961.4	3897.6	3086.2	3704.8	3784	3035.7	3450.8	4471.3	3606.6	4065.4
DIDO1	death-inducer obliterator 1 isoform X1	3876.4	4026.1	3760.8	2999.2	3261.2	2997.8	3095.2	3432.1	3342.8	3642.9	3784.5	3627.9
TCEAL1	transcription elongation factor A protein-like 1		988.6			806.4			1007.9			1028.3
DCTN6	dynactin subunit 6	572.3	1200.1	871.9	470.2	941.8	735.3	422.1	941.8	785.5	533.8	1189.2	837.6
CEP135	centrosomal protein of 135 kDa		799.5			823.4			689.4			810.9
SCARA3	scavenger receptor class A member 3 isoform X1	958.3	1094.8	1331.6	912.3	862.2	1064.9	922.2	1007.9	1405.3	750.8	1075.7	1194.4
FLRT2	leucine-rich repeat transmembrane protein FLRT2 isoform X1		898.5	1026.4		618.3	662.5		637.1	733.1		831.9	876.5
ANG	angiogenin precursor	706.6	307.6	1286.3	784.2	392.5	1501.3	976.4	339.6	1375.1	778.3	360	1579.7
NT5C2	cytosolic purine 5'-nucleotidase isoform X1	649.1	819.9	904.4	598.9	725.5	834.5	614	1141.6	1216.2	646.9	937.1	1063.9
AP1S2	AP-1 complex subunit sigma-2 isoform 2	1281.1	927.5	342.7	1017.7	713.4	341.2	986.6	723.8	352.5	1109.5	832.2	322.5
MXRA7	matrix-remodeling-associated protein 7 isoform X2	1009.7	471.5	220	878.6	422.9	206.6	821.8	372.6	188.8	932.2	428.2	202.2
EIF2S3	eukaryotic translation initiation factor 2 subunit 3	4573.3	5382.9	7398.8	4427.4	5624.6	7841.1	5589	6397.9	9297.1	4655.3	5611.6	7354.6
FAF2	FAS-associated factor 2	1138.9	2600.9	2649.9	1148.2	2689.9	2743.7	1232.3	2743.7	3109.2	1059.4	2453.9	2695.3
TBC1D10B	TBC1 domain family member 10B	1297.9	2436.3	1909.4	1155	2142.4	1566.1	1133.4	2015.2	1597.8	1076.8	2117.3	1676.5
TMEM97	sigma intracellular receptor 2	557.9	265.9	376.3	606.5	303.3	420.4	529.7	279.6	350	587	339.4	418.5
CORO1C	coronin-1C isoform X2	4051.4	3623.8	4794.4	4653.2	3738.6	5513.9	4773.1	4116.2	6385.6	4179.4	3618	5267.6
MZT2B	mitotic-spindle organizing protein 2B isoform 1	452.1	567.2	649	355.2	447.8	551.9	371.6	441.9	532.8	404	499.2	563.6
EHBP1L1	EH domain-binding protein 1-like protein 1 isoform X1	1438.1	1929.5	2000	1362.9	1891.8	1593.8	1252.5	1746.2	1471.9	1390.1	1796.2	1920.1
PELP1	proline-, glutamic acid- and leucine-rich protein 1 isoform 1	6873.5	9755.5	6818.9	5936.1	8935.1	6142.2	6308.1	9489.3	6264.7	6333.7	8997.1	6239.7
PFN2	profilin-2 isoform a	1706.4	1224.1	1712.9	1032.3	702.8	1149.8	2306.2	1695.5	2531.4	2025.3	1455.3	2103.6
ZSWIM8	zinc finger SWIM domain-containing protein 8 isoform 1	1092.6	1282.9	697.7	918.8	1188.7	559.9	1060.7	1039.3	721.1	1022.1	1111.8	688.2
BNIP3L	BCL2/adenovirus E1B 19 kDa protein-interacting protein 3-like isoform 1	589	595	2128.5	411.5	402	1421.5	547.3	518.7	1419.8	688.7	688.8	2235
FAM49A	protein FAM49A isoform X1	2654.7	2192.7	638.6	2821.4	2303.7	763.8	2644.1	2102.3	675.9	2726.5	2170.2	619.4
NRBP1	nuclear receptor-binding protein isoform 2	5091.2	3317.3	3767.5	5391.3	3175.4	3933.5	6291.7	3484.1	4292.9	5342.4	3038.6	3755.3
RAB31	ras-related protein Rab-31	126.3	1132.5	112.7	139.8	1261.7	146.9	102.2	1064.6	116.3	103.1	1043.9	116.3
RNF14	E3 ubiquitin-protein ligase RNF14 isoform X1	1761.5		614.2	1757.2		568.3	1870.1		608.4	1754.6		617.3
STARD10	START domain-containing protein 10	427.4	1333.5	2956.5	477.5	1094	2233.5	374.2	860.5	1781.2	491.4	1693.8	3523.9
PAICS	multifunctional protein ADE2 isoform 1	10671.8	11097.5	13371.3	10780.2	11905.6	14008.8	10514.8	10772.5	13392.6	11307.3	11501.7	14315.1
NDST3	bifunctional heparan sulfate N-deacetylase/N-sulfotransferase 3 isoform X1		822.4	567.5		681.9	459		491.6	328.5		863.3	564.6
FKRP	fukutin-related protein
DPM1	dolichol-phosphate mannosyltransferase subunit 1 isoform 1	4620.3	4125.1	5450.7	4223.6	3882.6	5028.2	5207.4	4499.4	6294.7	4834.4	4348.7	5644.4
PRDM10	PR domain zinc finger protein 10 isoform 1		784.2	190.1		747.4	199.3		643.3	168		690.5	186.1
PLCD3	1-phosphatidylinositol 4,5-bisphosphate phosphodiesterase delta-3 isoform X1	1557.9	3127	1480.2	975.8	1870.6	824.8	1296.6	2356.9	1200.5	1526	3010.9	1452.2
SLC3A2	4F2 cell-surface antigen heavy chain isoform b	7472	7648.4	5688.6	7791.5	8041.6	6346.8	7264.6	7569.5	5637.5	6609.7	7042.7	5084.1
VASH1	vasohibin-1		681.4			746.6			739.6			664
ABCB10	ATP-binding cassette sub-family B member 10, mitochondrial	1313.4	1279.4	2080.7	1587.2	1978	2867	1313.9	1298.8	2147.9	1288.9	1233.9	2027.7
IFT57	intraflagellar transport protein 57 homolog	734.7	291.4	214.4	727.6	351.5	207.9	652	316.2	300.4	647.8	260.2	208.7
ASAP2	arf-GAP with SH3 domain, ANK repeat and PH domain-containing protein 2 isoform X3	3525.5	2334.1	2351.3	3990.7	2561.2	2599.2	3582.3	2205.1	2356	3544.6	2202.6	2228.3
S100A14	protein S100-A14 isoform X1	3229.4	2130.9	1333.1	3052.8	2141.3	1236.6	2705.8	1830.3	1111.1	5777.4	2983.7	2635.2
QPRT	nicotinate-nucleotide pyrophosphorylase [carboxylating] isoform X1	2416.9	3398.4	2829.1	2061.6	2833.8	2298.9	2310.6	2939.8	2306.6	2541.2	3584.8	2813.6
NES	nestin	49842.9	52271.2	52244.6	55104.8	57851.3	57844.2	56949.2	60530.8	60894.5	47968.3	51142.2	50785.4
ABI3	ABI gene family member 3 isoform 1	1063.8	1187.9	537.9	1155.7	1221.3	584.3	920.2	946.3	465.5	1009.4	1102.4	493.6
PI4KA	phosphatidylinositol 4-kinase alpha isoform 1	7503.3	4164.9	4844.6	7192.5	3760.1	4648.1	7658.6	3903.2	4941.3	7637.4	4348.7	4768.1
HPSE2	inactive heparanase-2 isoform 1	366.6	333.5	279.3	554.6	447	378	335.1	315.2	252.9	737.4	602	517.1
GSPT1	eukaryotic peptide chain release factor GTP-binding subunit ERF3A isoform 1	4243.2	3274	5720.3	3598.4	2874.2	5281.5	4484.9	3542	6813	4076.9	3123.8	5621.5
MSN	moesin isoform X1	48179.5	46147.1	52782.6	48245.7	47061.8	54109	49619.2	47432.6	55873.3	50488.6	48436.4	54894.2
ARCN1	coatomer subunit delta isoform 1	15258.4	16879.6	17304.5	16717	17777.7	17946.4	18181.2	19248.3	20032.2	14755.4	16686.8	16572.7
CX3CL1	fractalkine isoform 1 precursor	650.6	1065	897.9	532.2	574.1	464.9	1709.1	1273.7	1200.8	824.9	1154	987.1
URM1	ubiquitin-related modifier 1 isoform b		404.2	476.1		414.4	438.4		427.9	507.4		448.4	512.1
TMEM94	transmembrane protein 94 isoform X1	428.9	344.4	387	415.3	346.7	382.2	399.6	350.4	372.7	454.6	354.6	376
SKIV2L	helicase SKI2W	13236.6	12929	10436.5	12930.4	12242.2	10090.6	13571	12812.9	11528.6	12662.2	12474.2	10152.1
DAXX	death domain-associated protein 6 isoform b	1290.5	848	1073.9	1366.3	934.5	1122.4	1285.9	846.8	1064.3	1209.9	798.3	1040.9
RND3	rho-related GTP-binding protein RhoE precursor	588.3			504.4			467.3			493.9
TECPR2	tectonin beta-propeller repeat-containing protein 2 isoform 1
MICAL2	[F-actin]-monooxygenase MICAL2 isoform d	1859.9	1589.9	1958.6	1350.2	1158.3	1314.4	1113.9	1049	1336.1	1438.4	1342.7	1617.9
LIMS1	LIM and senescent cell antigen-like-containing domain protein 1 isoform a	5439.9	5806.9	4890.9	5614.9	6469.9	5661	6483.1	8027.6	6869.8	5345.6	5608.7	4622.8
SAP30L	histone deacetylase complex subunit SAP30L isoform 1
RPS23	40S ribosomal protein S23	4905.9	7975.7	6937.6	4449.1	7242.1	6346.3	6931.2	10247.2	9851	5324.4	8472.3	7802.6
RPL11	60S ribosomal protein L11 isoform 1	5594.4	5430.3	5992.6	6279.1	5724.8	6187.3	7990.4	6296.4	7745.9	6623.9	5115	6182.2
SLC39A7	zinc transporter SLC39A7 isoform 1 precursor			1172.5			1204.7			1227.2			1140.6
DFFA	DNA fragmentation factor subunit alpha isoform 1	10826.8	6849.5	7839.9	9391.7	6012.7	7407.4	10318.5	6753	8208.4	10238.5	6820.8	7898.9
ZNF384	zinc finger protein 384 isoform X1	256.9		250.8	322.2		275.4	296.5		238	253.9		294
PIGS	GPI transamidase component PIG-S	5079	4214.1	3802.9	4906.4	3961.2	3495.4	4892.4	3902.2	3672.3	5123	4266.5	3980.8
TMED3	transmembrane emp24 domain-containing protein 3 isoform a precursor	226.6	817.6	751.4	197.7	675.1	617.3	195.1	764.8	706.3	207.8	788.9	702.4
NR2F1	COUP transcription factor 1	2407.6	4144.5	2531.6	1985.3	3374.7	2104.5	2015.3	3312.8	2186.5	2320.9	3757.5	2382.6
ST5	suppression of tumorigenicity 5 protein isoform X1	3642.8	2530.6	3824.2	2984	1975.6	3354	3168.8	2121.8	3130.8	3158.4	2197.7	3262.8
POLR2J	DNA-directed RNA polymerase II subunit RPB11-a isoform X1	1032.2	1705.7	2216	1234.2	1591.2	2199.5	1309.9	1921.5	2481	1135.8	1613.7	2120.7
ENTPD1	ectonucleoside triphosphate diphosphohydrolase 1 isoform X1	9662	9651.6	9504.7	7862.5	7551.2	6851.7	6803.6	6325.4	6543.2	7928.9	7630.4	7906
SESN2	sestrin-2	428	1226.8	348.7	375.1	1551.8	361.2	317.5	1194	303.7	362.5	1085.3	289.7
ASAH1	acid ceramidase isoform b	11228.8	7361.4	11347.6	12510	8969	13142	8345.9	5537.5	8752.4	12426.5	8225.2	13250.6
CCDC50	coiled-coil domain-containing protein 50 long isoform	2972.2	2944.3	2262.6	2574	2393.7	1745.5	2813	2498.4	2286.1	2902.6	2754	2330.4
TENM3	teneurin-3 isoform X1	1208.6	1198.8	987.3	1110.8	1106.7	963.7	1630	1599.1	1286.1	1056.5	1063.6	822.5
STX6	syntaxin-6 isoform 1	4045.6	2045.2	1379.8	3157.5	1899.5	1291.5	3206.5	1977.3	1310.3	3869	2100.6	1436
NMD3	60S ribosomal export protein NMD3 isoform 1	1283.7	1822.2	693.3	1313.5	1520.5	510.7	1429.9	1700.3	652.5	1521.4	1600.7	768
TXNDC5	thioredoxin domain-containing protein 5 isoform 1 precursor	11232.4	10217.6	14023.2	10841.3	9381	12480.5	12786.7	10791.4	14370.4	10572.2	9356.2	12645.3
HNRNPA2B1	heterogeneous nuclear ribonucleoproteins A2/B1 isoform X1	67913.4	63231	66718.1	64981.1	60804.3	63503.9	79872	72726.1	73121.4	73693.4	70308.7	71984.8
FKBP14	peptidyl-prolyl cis-trans isomerase FKBP14 precursor	498.4	152.7	157.6	401.5	139.6	117.9	634.2	205.7	193.6	421.4	149	133.7
IGFALS	insulin-like growth factor-binding protein complex acid labile subunit isoform 1 precursor	10671.8	13077.8	11925.2	14769.3	16875.3	15570.6	10145.6	12961.3	11667.3	10793.5	13300	11927
GOLGB1	golgin subfamily B member 1 isoform X4	22349.6	30707.1	32700	19161.2	26505.4	27425.1	20938.8	28575.2	29996.5	21461.7	29850.2	31461
SARDH	sarcosine dehydrogenase, mitochondrial precursor	5220	3417.5	3331.6	5666.7	3325.1	3281.6	5133.3	3276.6	3181	5904.4	3980.1	3839.3
IDE	insulin-degrading enzyme isoform 3	9989.1	8672.9	8074.8	9829.9	8338.3	7442.9	10788	9447.7	8710	9511.7	8533.5	7914.5
ZNF185	zinc finger protein 185 isoform X7	5623.9	3915.6	7918.9	3868	2823.4	5567.9	4007.6	2934.9	5526.7	5694.7	3981.1	7915.2
BEND5	BEN domain-containing protein 5 isoform 1		605.5	446.7		556.5	433.8		573.2	471.9		606.4	470.9
CCDC9B	coiled-coil domain-containing protein 9B
NUDT16L1	tudor-interacting repair regulator protein isoform 1	6218.2	4711.7	3521.4	5654.4	4162.7	3340.6	5877.2	4376.5	3412.8	6443.9	4520.8	3499.4
PRTN3	myeloblastin precursor	3319	1524	1242.5	2356.5	1208.3	910.3	2558.1	1110.2	955.9	2580.1	851.8	630.8
MCL1	induced myeloid leukemia cell differentiation protein Mcl-1 isoform 1	363.6		338.4	156		152.1	344		325.8	307		319.4
MAN1C1	mannosyl-oligosaccharide 1,2-alpha-mannosidase IC isoform 1	357.9	442.1	443.9	425.2	564.1	528.9	379.7	493.8	485.9	348.5	483.4	471.7
ARHGAP25	rho GTPase-activating protein 25 isoform X1	4379.5	4743.1	2927.7	4545.7	5366.9	2943.6	4303.3	5435.5	2904.2	4228.9	4739.9	2815
TMEM159	promethin isoform 1	1180.2	742.5		1162.3	691		1197.4	703.8		1256.9	764.8
DGUOK	deoxyguanosine kinase, mitochondrial isoform a precursor	1075.3	1434.1	848.6	985.9	1402	786	1179.2	1617.4	946.6	1269.8	1666.7	983.4
TLNRD1	talin rod domain-containing protein 1	590.7			645.5			519.2			535.2
C16orf58	RUS1 family protein C16orf58	4564.2	3022.2	3215.7	4454.3	3101.8	3137.1	4801.2	3323.1	3166.6	4487	2964.5	3012.7
HINT1	histidine triad nucleotide-binding protein 1	3968.5	1844.2	2423.4	3496.6	1547.5	2105.1	4500.1	2196.7	2716.3	4219.5	1805.6	2588.1
TTC5	tetratricopeptide repeat protein 5	1590.4	551.4	470.4	1358.8	526.7	420.1	1499.7	481.4	436.4	1414.5	495.8	442.6
RPL27	60S ribosomal protein L27	8476.8	10840.8	8930.8	7690.7	10588.5	8596.8	8965.8	15027.7	11820.9	7999	11307.3	9051.3
RALGAPA2	ral GTPase-activating protein subunit alpha-2 isoform X1	1872.1	1569.6	1233.2	1887.5	1633.6	1341.1	1684.5	1515	1277.5	1869.5	1572.6	1227.9
UQCRQ	cytochrome b-c1 complex subunit 8	1280.8	894.3	2317.8	898.9	586.5	1691.4	1393.3	1042.1	2034.2	1495.3	996.4	2609.7
AP3B1	AP-3 complex subunit beta-1 isoform 1	14424	14725.9	13164.6	13554.9	13546.8	11669.5	16038.8	16551.5	14371.8	13989.2	14801.8	12835.5
VAMP4	vesicle-associated membrane protein 4 isoform 1	956.8	395.3	382.6	961.8	415.5	406.4	975.4	396.9	427.7	1069	425.4	420.4
PIAS4	E3 SUMO-protein ligase PIAS4 isoform X1	307.8	292	224.7	294.8	284.2	229.3	401	367.3	292.1	377.7	379.3	300.2
CPSF3	cleavage and polyadenylation specificity factor subunit 3 isoform d	2945.2	2783.3	2847.2	2543.4	2561.9	2495.3	3100.5	3048.5	2924.2	2989.3	2893	2815.7
USP15	ubiquitin carboxyl-terminal hydrolase 15 isoform 1	2512.2	7097	4696.1	2874.7	7482.2	4383.7	3449.7	8051.6	4911.3	2832.3	7278.9	4502.3
PAMR1	inactive serine protease PAMR1 isoform a precursor	520	1208.3	1540	381.6	1068.9	1216.1	362.3	1099	1317.3	382.1	1111.8	1339.6
DAAM1	disheveled-associated activator of morphogenesis 1 isoform 1	1304.6	431		936.3	288		905.1	267.6		1212.4	371.3
F2	prothrombin isoform 1 preproprotein	18701.8	20462.7	17956.4	25756.4	29857.8	24491.7	19649.9	22804.2	19404.1	17984.2	20099.6	16989.8
APOC1	apolipoprotein C-I precursor	4032.6	4114.2	5248.4	10480.6	11882.7	14440.6	8846.9	9773.5	12160.8	4682.9	5218.4	6507.7
RAD21	double-strand-break repair protein rad21 homolog	8902.9	8694.6	9734	8134.1	7723.5	9168	8799.5	8242.9	9155	8884.5	8707.6	9628.1
CORO1B	coronin-1B	11482.6	12513.7	12482.4	10653.7	11859.8	11460.5	11245.7	14548.2	13545.9	12116	13134.3	12558.8
ETF1	eukaryotic peptide chain release factor subunit 1 isoform 1	8481.4	6068.8	5432.3	9033.1	6463.8	5875.7	11037.3	8072.5	7244.7	9501.4	6815.8	5814.4
WNT4	protein Wnt-4 isoform X1		1370.2			1121.1			263			440.9
PRTFDC1	phosphoribosyltransferase domain-containing protein 1 isoform 1		1165.6	2006.6		1083.5	1947.6		1192.4	2114.2		1049.5	1939.5
CNTLN	centlein isoform 1		395.3	388.7		217.3	232		198.2	205.5		417.6	416.5
SSR3	translocon-associated protein subunit gamma isoform 1	1523.4	1694.4	1691	1435.7	1587.4	1444.6	1356.5	1390.8	1312.7	1609	1617.3	1503.7
DDHD2	phospholipase DDHD2 isoform X1	2948.2	2963.8	3651	2528.3	2363.9	3060.8	2799.7	2849.8	3347.7	2769.1	2832.1	3465.4
TKFC	triokinase/FMN cyclase isoform X2	10878.3	9922.7	9717.2	10351.6	9508.9	9385.8	10205	9169.2	8613.8	13227.5	11811	11083.2
EFCAB14	EF-hand calcium-binding domain-containing protein 14		161.8	158.3		204.7	205.5		175.3	145.6		170.7	151.4
ALDH2	aldehyde dehydrogenase, mitochondrial isoform 1 precursor	10179.7	9656.8	12223.9	10657.6	9857.7	12034.3	10540.7	9479.9	12338.1	11333.9	10446.5	13736.1
RBX1	E3 ubiquitin-protein ligase RBX1		465.8	769.3		471.8	720.5		464.1	751.2		518	797.1
WWP1	NEDD4-like E3 ubiquitin-protein ligase WWP1 isoform X1		946.4			626.6			700.3			872.6
HOXB8	homeobox protein Hox-B8	2335.4	1280.6	784.7	2188.2	1251.5	704.8	2401	1431.9	764.7	2479.7	1556.8	787.8
SEC63	translocation protein SEC63 homolog	9449	7881	6452.6	8768.3	6747.2	6110.4	7763.5	6915.5	5716.8	7517.7	7060.9	5617.5
ADSL	adenylosuccinate lyase isoform X1	4090.6	4148.3	4634.5	4456	4052	5037	5220.7	4519.4	5161.8	4413.7	4199.5	4792.7
EPHX1	epoxide hydrolase 1	10061.4	13036.5	11387	8527.9	10960.8	10309.5	7921.3	10055.9	8887.6	9098.9	11622.1	10610.2
PGP	glycerol-3-phosphate phosphatase	2897.3	1838.2	2856.6	2819.8	1841.9	2366.5	2942	1859.4	2257.4	2738	1671.6	2640.9
GTF3C1	general transcription factor 3C polypeptide 1 isoform 1	5279.2	8534.9	8292.6	5036.9	7162	7415.6	5459.4	7508.4	8056	5264.1	7727.6	8019.3
CBX5	chromobox protein homolog 5	5120.8	4267.8	5969.4	4965.9	4172.4	5997	5251.4	4426.7	6143.9	5523.1	4570.3	6141.1
B4GALT1	beta-1,4-galactosyltransferase 1	2486.6	1771.9	1715.2	3154	2046.6	2133.1	2874.9	2026.2	1996.8	2837.2	2022	1847.3
P4HA2	prolyl 4-hydroxylase subunit alpha-2 isoform X2	11042.3	11834.2	13012.1	12954.7	14282.7	14960.7	13136.7	14483.3	15473.5	9431.5	10036.9	10900.5
ADCK1	uncharacterized aarF domain-containing protein kinase 1 isoform X1	538.2			410.5			409.1			454.6
SBDS	ribosome maturation protein SBDS	9970.3	6542.3	7507.5	12027.8	6667.4	7683.4	11524.9	8667.9	9788.5	10784.1	7880.5	9076.7
TNFRSF1A	tumor necrosis factor receptor superfamily member 1A isoform 1 precursor	439.4			440.1			414.7			362.6
SIKE1	suppressor of IKBKE 1 isoform 1		295	521.9		147.3	426.1		154.4	428.5		254	477.6
C1QTNF5	complement C1q tumor necrosis factor-related protein 5 precursor	301	305.6		512.2	377.1		290.9	222.9		305.2	269
TMEM173	stimulator of interferon genes protein isoform 1	338.9	360.5	1696.7	315.8	298.3	1277.5	281.5	289.2	1600.2	324.2	331.7	1509.7
FAM136A	protein FAM136A isoform 1	1134.6	1448.5	2322.5	1296.2	1378	2391.3	1126.5	1410.2	2279.1	1211.8	1660.9	2620.9
BCS1L	mitochondrial chaperone BCS1 isoform X1	3031.2	1776.9	2139.8	2931.7	1737.5	1932.2	2572.3	1503.6	1796.4	3401.5	1873.2	2476.3
GBF1	Golgi-specific brefeldin A-resistance guanine nucleotide exchange factor 1 isoform X1	11876	9579.7	10485.7	12209.3	9522.9	10041	13412	10431.1	10934.8	11164.8	8710.3	9458
PLG	plasminogen isoform 1 precursor	18312.2	15448.1	17509.1	29082.4	23459	27888.4	19792.2	15844.8	19280.1	17195.4	14196.1	16147.3
MYL4	myosin light chain 4 isoform X1	317.5	752	212.1	313	757	248.8	241.5	581.1	201.7	299.4	661.7	221.6
NELFA	negative elongation factor A isoform X1	2845.2	2061.4	1827	2202.4	1531.1	1282.9	2562.2	1839.2	1641.3	2716	1976.9	1777.9
PNMA8A	paraneoplastic antigen-like protein 8A isoform X1	371.3	657.9		164.3	573.3		302.4	764.8		442.6	573.5
CNOT4	CCR4-NOT transcription complex subunit 4 isoform X1	2299.1	1102.4	530.7	1886	1041.9	458.1	2148.5	1068.6	406.6	2159.4	1076.2	462.9
CHP1	calcineurin B homologous protein 1	6600.3	5622.8	4259.7	6144.8	4858.4	3882.6	6750.2	5083.1	4343.8	6679.7	5521.9	4450.8
PPP2R5C	serine/threonine-protein phosphatase 2A 56 kDa regulatory subunit gamma isoform isoform X1	1404.4	1336.4	1142.6	1234	1262.7	1112.1	1220.7	1279.7	1070	1445	1334.6	1057.3
IDH3B	isocitrate dehydrogenase [NAD] subunit beta, mitochondrial isoform e precursor	2452	4513	5205.9	2560.9	3722	4516	2644.8	3970.8	4521.9	2734.3	4974.3	5378.8
ZBED8	protein ZBED8	739.5		600.4	526.7		486.5	577		554.9	605.3		580.9
SIGIRR	single Ig IL-1-related receptor	487.7	434.3	409.9	433.3	348.6	372.8	359.3	298.5	318.2	502	456.7	419.5
DNAJC16	dnaJ homolog subfamily C member 16 isoform 1 precursor	429.2			436.5			479.5			404
OAS1	2'-5'-oligoadenylate synthase 1 isoform 3	304.6		297.7	273.9		248.6	322.8		274.5	232.3		245.8
SLC27A1	long-chain fatty acid transport protein 1 isoform X1	5080.7	4288.5	5818.6	4281.3	3444.8	4983.3	3926.6	3442.7	4602.7	4999.7	4422.9	6047.9
LAMA1	laminin subunit alpha-1 isoform X1	10327.2	4827.8	6536.6	9174	4833.2	6275.1	6974.8	3586	4729.8	10477.5	5006.8	6894.4
UBTF	nucleolar transcription factor 1 isoform X1	12842	12054.3	13714.6	9563.2	8976.8	11006.3	10199.8	9315.3	11235.4	12806.4	12386.5	14046.4
TST	thiosulfate sulfurtransferase	6447.7	5406.5	4669.4	6336.1	5138.5	4686.5	5325.2	4305.5	3846.8	6638.5	5298.3	4905.1
SLC1A3	excitatory amino acid transporter 1 isoform X1	417.8			414.8			350.8			474.5
NUMA1	nuclear mitotic apparatus protein 1 isoform X2	667.9	917.1	880	738	984	962.7	917.2	1289.9	1165.6	819.2	1161.2	1055.5
RFXAP	regulatory factor X-associated protein	714.2	411	799.5	701.8	331.4	737.4	661.7	377.9	692	684	358.1	706.3
SLC5A6	sodium-dependent multivitamin transporter isoform X1	762.5			626.7			757.2			869.2
AGFG2	arf-GAP domain and FG repeat-containing protein 2 isoform X1			186.2			288.2			241.2			179.3
RAP2C	ras-related protein Rap-2c isoform X1			289.6			350.4			315.1			275.8
TRAPPC2	trafficking protein particle complex subunit 2 isoform 2			117.7			72			83			88.7
ADIRF	adipogenesis regulatory factor	1476.3	299.8	2105.3	1356.7	269.7	1874	1119.7	220.7	1775.2	1679.1	354.4	2867.1
COL1A1	collagen alpha-1(I) chain preproprotein	141427	134538	162348	140024	133514	162609	90471.6	80926.2	101986	128775	120919	147569
DHRS11	dehydrogenase/reductase SDR family member 11 precursor	405.6		579.6	241.5		501.2	219		480.5	332.1		582.9
OCIAD2	OCIA domain-containing protein 2 isoform 1	1017.3	648.8	903.8	536.7	402.6	592.3	753.4	578.1	710.1	1124.8	735.8	949.9
FMOD	fibromodulin precursor	6354.4	10847.5	8220.4	5346.6	8283.2	6612.3	4016.8	7056	5377.5	5729	9913.5	7543.1
PTCD3	pentatricopeptide repeat domain-containing protein 3, mitochondrial precursor	2135.8	3051	3351.7	1966.4	3066.7	2402.5	1847.6	2591.1	2436.8	2070.5	2709.7	3107.2
REL	proto-oncogene c-Rel isoform 1	1697.9	1689.8	802.7	1337.9	1498.9	610.8	1228.8	1419.2	594.7	1573.1	1671.9	754.6
ERICH1	glutamate-rich protein 1 isoform X1	163.4	275.6	228.2	135.3	294.5	260.2	118.2	232.6	204.6	142	265	224.9
AKT1	RAC-alpha serine/threonine-protein kinase	1515	2869	2809.2	1262.1	2468.9	2066.3	1403.4	2553.2	2489.4	1390.9	2384.4	2870.5
NEDD1	protein NEDD1 isoform X1	886.6	864.8	556.1	806.7	765.3	509.5	858.2	758.2	505.3	864	772.7	503.1
FOXK1	forkhead box protein K1	4938.7	4661	3293.1	5293.6	4740.9	3125.8	4935.8	4784.1	3348.2	4831.5	4664.8	3477.2
CYB5B	cytochrome b5 type B	814	763.2	1251.2	715.9	646.9	1126.8	731.3	687.8	1169.9	856.2	791.1	1306.2
MPRIP	myosin phosphatase Rho-interacting protein isoform X7	297.5	640.3	832	210.3	596.5	746	333.3	541	727.9	286.8	590.4	741.7
TFB2M	dimethyladenosine transferase 2, mitochondrial	326.7	371.3	397.8	262	306	378.1	268.8	302.5	370.7	286.2	315.2	380.9
MAPRE1	microtubule-associated protein RP/EB family member 1 isoform X1	6252.4	8827.5	9248.9	6287.7	8994.4	9397.3	7751.8	11214.4	11951.2	6351.9	9023.5	10012.9
ZC3H18	zinc finger CCCH domain-containing protein 18 isoform 1	4438	3825	3582.5	3726.7	3100.9	3197.2	3579.3	3200.8	3431.7	4131.1	3575.2	3426.7
ISLR	immunoglobulin superfamily containing leucine-rich repeat protein precursor	6186	5760.2	6430.2	6091.3	5352.7	6033	4647.7	3737	4680.1	5581.6	5435.8	6292.7
TYK2	non-receptor tyrosine-protein kinase TYK2	123.1	173.9		135.5	153.8		148	188		117.2	175.7
RFC3	replication factor C subunit 3 isoform 1	2177.5	4635.2	4365.5	2408.2	5003.2	4701.9	2532	5265.6	4796.3	2261	4586.5	4482.7
OGFRL1	opioid growth factor receptor-like protein 1 isoform X1		546			420.1			383.8			641.5
MON1B	vacuolar fusion protein MON1 homolog B isoform 1	421.7			469.8			391.9			435.2
GNG2	guanine nucleotide-binding protein G(I)/G(S)/G(O) subunit gamma-2 isoform X1	1610	2170.5	2335.3	1500	2117.5	2309.3	1534.7	2033	2328.5	1437.7	2149.7	2285.3
HEATR6	HEAT repeat-containing protein 6	416.3			391.7			418.1			374.4
DST	dystonin isoform X33			866.8			800.4			560.1			865.7
CBX8	chromobox protein homolog 8	4186	3361.9	2652.2	4724.9	3990.6	2587.3	1942.9	2069.8	1767.3	2130.3	2076.9	1850.6
IMPAD1	inositol monophosphatase 3	4958.5	5133.2	4314.1	4906	5112.5	4254	5231.5	5599.7	4862.3	4215.7	4494.3	3832.3
C5	complement C5 isoform 2	12164.2	14501.5	17023.7	23424.4	26685.8	32473.7	14578.7	17973.7	21580.3	11139.5	13768	15704.1
PPOX	protoporphyrinogen oxidase isoform X1	720.1	1776.1	1474.3	751.6	1764.8	1328.6	626	1576.4	1301.8	679.8	1639.5	1450.5
NLRX1	NLR family member X1 isoform X1	1669.7	2621.5	2359.9	1588.9	2356.7	1959.3	1704.3	2527.7	1873	2016.5	2992	2439
EPRS	bifunctional glutamate/proline--tRNA ligase	24818.8	21881	22681.3	25925.9	21980.7	22562.1	31112.7	26736.2	27306.5	25734.6	22148.7	23465.9
SLC44A2	choline transporter-like protein 2 isoform 3	1565.3	2414.5	2368.8	1153.9	1812.4	1743.7	1318.1	1816.5	1779.1	2082.2	2862.2	2769.3
C19orf70	MICOS complex subunit MIC13 isoform 1	1080.1		1569.1	1231.6		1273	1202.3		1191.6	1395.1		1548.4
ARFGAP3	ADP-ribosylation factor GTPase-activating protein 3 isoform 1	2804.7	4725.7	3605.8	2357.7	4367.7	3447.7	2369.9	4565	3508.9	2461.1	4417.6	3278.7
INTS7	integrator complex subunit 7 isoform X1	583	2151.4	2539	513.9	1638.7	1948.8	533.4	1574.2	1847.2	547	1896	2198.4
NDUFA10	NADH dehydrogenase [ubiquinone] 1 alpha subcomplex subunit 10, mitochondrial isoform 2 precursor	3266.5	1134.1	1718.6	3179.9	1227	1747	3371.7	1337.8	1785	3482.6	1330.1	1849.9
VLDLR	very low-density lipoprotein receptor isoform a precursor	1937.9	961.9		2108.2	916.3		2186	1058.8		1851.7	944.3
DNM1	dynamin-1 isoform X1	27772.6	27977	26880	24330.6	25877.2	24273.3	36759.8	36105.1	34643.1	24830	25593.8	24787.4
TRUB1	probable tRNA pseudouridine synthase 1	1903.6	1105.1	954.9	1473.1	1034.9	741.8	1441.3	948.4	1021.4	1800	1011.7	914.3
SON	protein SON isoform F	11358.3	11804.6	17366.4	10234.2	11647.1	15801	10924	12190.9	16385.6	11030.1	11997.5	16464
HRG	histidine-rich glycoprotein isoform X1	26230.1	30235.7	27524	42885.3	48846.9	43850.1	26975.8	29807.4	26292.7	25238.6	28700.9	26202.2
LITAF	lipopolysaccharide-induced tumor necrosis factor-alpha factor isoform X1	909	1043.6	1183.3	1033.8	1173.9	1363.8	1524.1	1682.9	2026.1	1566.8	1644.7	2015.4
LMNA	lamin isoform A	168404	157967	154466	147119	139835	136040	176055	166573	166048	177155	169571	167951
SSRP1	FACT complex subunit SSRP1 isoform X1	10142.8	8213.7	8572.6	8639.5	7000.8	7603.7	10736.7	8125.5	8890	10276	8119.3	8729.3
GORASP2	Golgi reassembly-stacking protein 2 isoform 1	3668.4	6242.1	4859.2	3748	5993.3	4712.2	5530.3	8049.8	6813.2	3898	5998.9	5034.8
CA1	carbonic anhydrase 1 isoform a	10972.9	11431.9	8975.6	16375.7	16506.8	12195	13370	13913.5	10122.8	10864.6	11178	8772.2
RASA2	ras GTPase-activating protein 2 isoform X1	1149.8	1105.1	2307.4	1032.6	1034.1	2088.5	1129.1	1163	2015	1306.4	1267.4	2318.8
GDAP1	ganglioside-induced differentiation-associated protein 1 isoform a	2433.8	835.4	1271.2	2200.1	713.9	1077.8	1829.4	618.5	981.7	2353.9	824.3	1219.8
ABCE1	ATP-binding cassette sub-family E member 1	9248.4	13272.8	13479.2	9998.1	14674.9	14461.4	11100.6	16812.3	16682.5	8875.2	12946.1	13273.7
PCBP1	poly(rC)-binding protein 1	25052.2	18802.5	23987.7	23659.2	18274.5	23797.8	24759.8	18930.7	24419.8	26463.7	19593.7	24806.2
EMC6	ER membrane protein complex subunit 6	2002.9	2116.5	2347.7	1782.8	2033.9	2190.1	1609.5	1829.6	1965.2	1592.4	1805.3	1913.3
BORCS6	BLOC-1-related complex subunit 6	220.2	2158.1	1976	186.2	1899.9	1605.6	180	1660.6	1643.2	173.4	2061.8	1945.7
LCMT1	leucine carboxyl methyltransferase 1 isoform X1	1667.2	1632.5	2697.5	1518.4	1379.8	2565.4	2090.5	1826.1	3017.1	1854.2	1705.5	2863.1
MRPS7	28S ribosomal protein S7, mitochondrial	1960.6	2557.5	563.3	1781.2	2487	554.9	1766.7	2437.7	625.4	1816.5	2323.3	619.7
CREBBP	CREB-binding protein isoform a		1040.5	1140.6		832.7	1057.8		948.5	1143.2		872.1	1052.2
RETN	resistin precursor	359.4	501.6	378.1	496.8	709.1	545.6	340.6	463.9	389.9	274.6	384.8	306.8
LCP2	lymphocyte cytosolic protein 2	183.8	342.5	828.8	338.4	542.9	1071.6	221.6	431.8	901.6	179.5	367	798.4
ORC3	origin recognition complex subunit 3 isoform 1		393.7			379.1			399.9			369.2
ZBTB33	transcriptional regulator Kaiso	990.2		1121	783.4		931.7	795.1		880.7	926.1		1064.6
C8orf44-SGK3	serine/threonine-protein kinase Sgk3	1439.2	1446.2	2747.9	1128.6	1056.2	1827	1587.7	1638.4	2921.9	1353.8	1387.6	2565.2
RAB4B	ras-related protein Rab-4B	1614.3	1047.2	2009.5	1517.3	947	1823.1	1358.2	850.2	1656.7	1387.9	894.2	1852.9
LPCAT4	lysophospholipid acyltransferase LPCAT4	1257.7	407.1	1809.3	995	324.8	1539.3	1045.4	370.7	1605.6	1077.7	354.3	1532.9
STAB1	stabilin-1 isoform X1	5796.9	5180.8	4499.3	5812.6	5392	4890.8	6873.8	5635.2	4960.2	5490.8	4636.1	3963.4
HADHA	trifunctional enzyme subunit alpha, mitochondrial precursor	30114.9	31727.7	27312	29657.8	31706.5	28085.6	29209.2	31554.7	27571.6	31595	32823.5	28832.1
MTPAP	poly(A) RNA polymerase, mitochondrial precursor	3131.8	2186.9	2991.3	3046.5	2071.4	3032.2	3279.6	2076.6	3278.4	3354.7	2238.7	3278.4
NGDN	neuroguidin isoform 1		308.9			200.4			188.8			283.5
AFDN	afadin isoform X9	7759.7	9114.8	12447.4	7056.5	7790	10509.9	6405.2	7269.7	9559.7	9021.2	10425.4	13778.2
YBX1	nuclease-sensitive element-binding protein 1	7981.4	6540.1	9446.6	8897.1	7100.6	10259.4	10377.4	7641.3	11632.1	7145.9	5813.6	8314.7
MGRN1	E3 ubiquitin-protein ligase MGRN1 isoform X1	452.2	560.2		460.3	558.8		471.1	520.1		365.9	508.4
SNX1	sorting nexin-1 isoform a	9290.1	11039	9741.1	8325.1	9656.8	9934.3	9398.7	11965.3	10713.5	8455.5	10697.2	9819.2
CEP120	centrosomal protein of 120 kDa isoform X1	1142.2	647.1	1625.9	1041.7	607	1608.9	1114.9	637.2	1841.3	1022.7	548.4	1621.4
SNW1	SNW domain-containing protein 1 isoform 2	4882.9	8143.9	7632.1	5481.4	7936.9	7061.7	4787.9	7365.8	6784.3	4898	7676.1	7025.8
RAB27B	ras-related protein Rab-27B	1811.2	1645.8	2191.8	1662.8	1511.7	2073.5	1214.1	1101.9	1541.9	2366.9	2298	2511.8
BCR	breakpoint cluster region protein isoform 1	1800.4	2308.1		1642.1	1984.5		1533.1	1669.5		1720.7	2032.2
SPTBN2	spectrin beta chain, non-erythrocytic 2 isoform X1	12120	12066.6	14096	11054.4	11048.9	13015	12345.7	11655	13692.7	11925	11836.4	13860.1
CD209	CD209 antigen isoform 1	189.9	1094	511.8	248.9	1086.4	557.5	314.5	987.7	656.3	198.6	881	557.1
TAOK3	serine/threonine-protein kinase TAO3 isoform X1	3460	1874.8	2145.6	3160.6	1866	1912.4	3734.6	1996.3	2150	3479.8	1913	2242.7
CD63	CD63 antigen isoform X1	423.9	346.1	336.6	449.8	349.3	339.4	387.4	325	304.8	449.6	350.3	303.4
CWC15	spliceosome-associated protein CWC15 homolog	1898.3	1683	1438.4	1492.1	1452.7	1055.9	1579.2	1465.5	1160.3	1729.3	1567.4	1275.5
FBXO42	F-box only protein 42 isoform X1	1411.9		974.6	817.3		524.1	890.5		573	1191.4		789.9
CDS2	phosphatidate cytidylyltransferase 2	1731.6	1999.9	1109.5	1479.3	1869.3	1009.9	1533.8	1772	1015.6	1693	1999	1167.9
GATC	glutamyl-tRNA(Gln) amidotransferase subunit C, mitochondrial	849.8	896.6	1332	920.3	718.9	1214	1125.8	853.7	1319.7	937.3	996.1	1354.3
ARHGAP42	rho GTPase-activating protein 42	1097.8	1068.3	1332	1010.2	973.1	1285.5	1101.8	1050.3	1343.7	1012.2	1002.6	1228.5
MRC2	C-type mannose receptor 2 precursor	9981.5	7845	7904.3	9196.2	7731.1	7155.1	11312.1	8785.8	8930.9	8539.8	6693.6	7020.8
UAP1	UDP-N-acetylhexosamine pyrophosphorylase isoform X1	3353.3	2346.3	2621.7	3176.6	2250.4	2935.4	3564.9	2452.7	3306.5	3297.9	2311.9	2641.6
TUBB4A	tubulin beta-4A chain isoform 1	4227.1	3259.4	6694.9	3953.1	3129.2	5751.5	3617.1	2882.5	5472.2	3717.2	2897.1	5778.4
PSMA6	proteasome subunit alpha type-6 isoform a	16228.6	6873.2	7345.9	15663.9	6837.5	6989.2	15043.5	6837.4	6900.4	16033.4	7258.7	7382.4
DDX59	probable ATP-dependent RNA helicase DDX59 isoform X1	2653.3	1813.8	678.4	2146.4	1417.1	617.1	2190.2	1572	680	2444.8	1778.2	699.6
CRIPT	cysteine-rich PDZ-binding protein	231.3	243.3		202.6	206.9		229.4	240.2		243.1	287.8
PAGE2B	putative G antigen family E member 3 isoform X1	2435	3258.1	2156.4	3705.4	4864.6	3141.2	3669.7	4448.1	2555.1	2218.8	2798.9	1914.5
TXLNG	gamma-taxilin isoform 1	2218.6	1161.4	2788.5	1813.2	1224.6	2194.9	1915.5	1107.8	2511.7	2130	1263.9	2727.6
PDE4DIP	myomegalin isoform X1	5634.5	4447.6	6313.1	4409.4	3687.5	5093.8	5046.6	3661.9	5766.4	5225.8	4309	5653.6
C11orf58	small acidic protein	3379.2	7300.1	4488.6	3518.3	6817.9	4841.7	3999	8906.9	5417.8	3204.6	8673.1	4914.6
STAT5A	signal transducer and activator of transcription 5A isoform 1	1139.2	2058.2	947.6	1196.1	1680.5	1063.8	1266.1	1622.9	1239.3	1344.4	1901.4	1248.8
BACH1	transcription regulator protein BACH1			890.4			713			779.6			742
ENPP2	ectonucleotide pyrophosphatase/phosphodiesterase family member 2 isoform X1	1172.5	590	1805.4	1445.2	752.6	1866.6	1141.1	679.6	1570.3	1178.5	589.1	1405.3
TMPO	thymopoietin isoform beta	12594.9	17504.4	18004.1	9499.9	13804.3	13003.5	11358	14711.5	14989.8	13625.8	17988.2	18165.5
ACSS3	acyl-CoA synthetase short-chain family member 3, mitochondrial isoform 1 precursor	2672.6	3440.4	2286.1	2336.6	2975.9	1970.6	2429.8	2971.5	1956.4	2374.1	2982.1	1926.6
AFTPH	aftiphilin isoform X1	250.1	136.1	243.7	235.8	141.1	219.7	217.7	115.1	200.9	245.3	125.7	247.4
TFEB	transcription factor EB isoform 2	823.5	224.7		742.8	232.6		694.5	193.3		832.8	220
TOMM5	mitochondrial import receptor subunit TOM5 homolog isoform 3	680.2	521.3	361	749.7	532.8	374.6	648.2	503.1	320.7	744.8	548.3	388.7
ARVCF	armadillo repeat protein deleted in velo-cardio-facial syndrome isoform X1	1700.7	2881.6	1719.2	1621.5	2841.9	1485.3	1447.7	2462.4	1418.9	1702.6	3028.6	1712.5
FAM20B	glycosaminoglycan xylosylkinase isoform X1	494.2			391.6			584.6			492.8
STX17	syntaxin-17 isoform X1		143.7	366.7		133.4	346.7		210.1	412.1		151.8	311.7
SRSF9	serine/arginine-rich splicing factor 9	8762.3	7835.2	6826.9	9158.7	8061.9	6802.7	9329.1	8301.7	7032	8763.2	7703.7	6676
CCDC124	coiled-coil domain-containing protein 124	6752.3	5586.6	5822.6	7002.6	5266.1	5427.1	6925.7	5315.3	5518.8	6410.3	5332.2	5643.2
LYRM4	LYR motif-containing protein 4 isoform 2	1002	2460.8	2275.5	888.9	1901.5	2031.8	985.3	2079.5	2131.3	1076.4	2308.8	2350.3
SEPSECS	O-phosphoseryl-tRNA(Sec) selenium transferase isoform X1		939.4	1026.8		559.3	380.7		560.9	599		960.5	919
PCMTD1	protein-L-isoaspartate O-methyltransferase domain-containing protein 1 isoform 1	2738.2	1720.2	3056.6	2349	1544.1	2688.4	2397.7	1448	2668.7	2895.7	1839	3107.5
DEPDC5	GATOR complex protein DEPDC5 isoform 4	507.2			398.1			348.6			427
DICER1	endoribonuclease Dicer isoform X1			256.9			316.4			188.2			198.7
AUP1	ancient ubiquitous protein 1		556.2	2009.5		471.8	1806.6		554	1579.7		500.7	1973.4
OFD1	oral-facial-digital syndrome 1 protein isoform 1	590.1	380.3	628.9	578.5	389.3	572.1	739	386.3	596.2	526.6	331	526.1
E4F1	transcription factor E4F1 isoform X1		176.5	160		151	128		123.9	113.9		162.8	134.3
ANK2	ankyrin-2 isoform X1	2568.5	2056.2	2325.9	2349.4	1743.9	2388.5	1851.4	1556.9	2088.9	2415.5	1812.6	2139.7
EMC3	ER membrane protein complex subunit 3	1673.6	1005.1	720.1	1643.8	986	803.3	1779.1	1036.3	884.1	1669.8	1023.4	788.7
THUMPD2	THUMP domain-containing protein 2 isoform 1	1928.9	1100.6		1844.6	1130.6		2128.1	1304.8		1537.7	931
HBG2	hemoglobin subunit gamma-2	2115.5	1295.5	2117	3265.1	1720.1	3389.6	2396.4	1391.1	2414.7	2636.5	1649.6	2640.3
TBC1D8	TBC1 domain family member 8 isoform X1
FUS	RNA-binding protein FUS isoform 1	15187.5	14123.7	13763.7	15879.6	15543.2	14793.5	18361.3	17734.4	16962.8	16311.5	15224	14865.6
TIMM21	mitochondrial import inner membrane translocase subunit Tim21 precursor	2297.9	1838.9	1292.3	2243.3	1978.5	1243.7	1872.7	1625.4	947.5	2164.5	1862.6	1207.1
PIP5K1A	phosphatidylinositol 4-phosphate 5-kinase type-1 alpha isoform X1	1964.2	1373.6	1903.2	1650.6	1173.9	1534.9	2081.6	1536.9	1881.1	2114.6	1823	1792.3
VKORC1L1	vitamin K epoxide reductase complex subunit 1-like protein 1 isoform 1	3092.9	3083.8	2889.4	2172.3	1903.5	1828.5	3017.1	2986.9	2623.7	3112.7	3012.7	2828.7
EPHA4	ephrin type-A receptor 4 isoform a precursor		438.6			388.7			410.6			329
EPHX2	bifunctional epoxide hydrolase 2 isoform a	7107.9	8929.5	6360.4	8483.6	11114.9	7400.6	7187.5	9445.4	5957.5	6964.6	8644.3	5878.8
PNKP	bifunctional polynucleotide phosphatase/kinase	3997.9	3807.3	1462.3	3280.1	3330.8	1247	2966.9	3185.9	1071.5	3543.2	3441.5	1343.2
TENM4	teneurin-4 isoform X1	1133.2	401.4	683.9	757.4	262.3	532.3	721.4	285.8	483.2	877.8	338.8	574.9
NDUFAF7	protein arginine methyltransferase NDUFAF7, mitochondrial isoform 1	1215.7	475.2	514.4	1146.6	412.1	423.9	1239.6	443	499.5	1266.8	520.2	506.8
CHST1	carbohydrate sulfotransferase 1 isoform X1	437.3			568.5			448.3			436.6
CEBPB	CCAAT/enhancer-binding protein beta isoform a	1797.9		1044.3	1742.9		932	1387		907.3	1723.5		1128.5
MED13L	mediator of RNA polymerase II transcription subunit 13-like isoform X1		275.5			248.6			259.1			269.6
ANKRD52	serine/threonine-protein phosphatase 6 regulatory ankyrin repeat subunit C	385.9			422.6			512.9			360.2
MED9	mediator of RNA polymerase II transcription subunit 9	319.6			353.7			257.3			317.6
NGFR	tumor necrosis factor receptor superfamily member 16 precursor	256.9	576.1	389	286.1	606	428.4	233.3	526.2	374.8	260.1	540.4	368.3
PMPCA	mitochondrial-processing peptidase subunit alpha isoform 1 precursor	5962.7	5613.5	6682	5978.1	5162.3	6599.5	6452.1	5574.8	6691.3	5544.6	4975.8	5761.5
SGSM3	small G protein signaling modulator 3 isoform X1	1689	2376.7	1883.7	1650.8	2326.9	1957.5	1582.3	2165.2	2189.1	1919	2620.3	2136.6
SF3A3	splicing factor 3A subunit 3 isoform 1	8975.9	13561.9	9865.5	8588.4	12443.7	8859.3	10723.2	13576.1	10210.6	10219	14268.2	10056.5
LARP1	la-related protein 1 isoform X1	7925.6	6883.6	8975.4	8419.4	7163.6	9173	9092	8000.7	11257.9	8022.8	6739.3	9544.8
PLEKHO1	pleckstrin homology domain-containing family O member 1 isoform a	1166.2	2409.8	1250	979.7	2127.2	764.2	1082.4	2220.6	920.9	1092.6	2201.8	1123.8
BID	BH3-interacting domain death agonist isoform 1	2226.7	1244.5	974	2265.6	1188.3	807	1958.4	1073.4	878.1	2233.5	1303.7	977
ATXN10	ataxin-10 isoform 1	7714	8119.9	7032	7592	8092.1	7357.2	7677	8175.7	7227.3	7437.1	8020.5	6781.6
AXL	tyrosine-protein kinase receptor UFO isoform 1 precursor	1298.9	748.4		997.7	689.8		1020.4	629.3		1136.8	627.6
CCM2	cerebral cavernous malformations 2 protein isoform X1	3549.4	2785.9	3245.3	3113.6	2456.6	2751.5	3241.1	2529.1	2751.4	3227.4	2609	2853.2
PSMF1	proteasome inhibitor PI31 subunit isoform 1	6085.2	6199.8	2026.7	4924.8	5053.1	1626.4	5212.4	4917.6	1530.7	5844.9	5814.5	1963.5
TFAP2D	transcription factor AP-2-delta	1149.5			901			1017.1			1332.9
RAPH1	ras-associated and pleckstrin homology domains-containing protein 1 isoform 1	908.8	1976.3	2252.8	1021.8	1976.7	2041.4	1038.3	1822.2	1971.3	912.9	1914.9	2074
RBM25	RNA-binding protein 25	11094.2	11030.2	8166.3	10859.1	9903.5	8097.9	12603.2	11495.7	8596.6	11715.6	11460	8641.4
UBQLN4	ubiquilin-4 isoform 1	1498.2	1500.9	1707.6	1168.1	1252.4	1414.8	1397.7	1308.3	1503.9	1445.7	1419.5	1437.8
ARHGAP27	rho GTPase-activating protein 27 isoform X1			423.4			485.3			415.2			426.2
CEP44	centrosomal protein of 44 kDa isoform X1	1580.9	907.1	1094.1	1403.3	846.4	1001.5	1544.7	1007	1241.8	1442.2	900.3	1089.7
SDHD	succinate dehydrogenase [ubiquinone] cytochrome b small subunit, mitochondrial isoform a precursor	595.5	406.8	958.5	650.6	380.5	933.2	631.9	422.8	849.9	549.4	414.7	988.7
EMC1	ER membrane protein complex subunit 1 isoform X1	9121.1	5599	5460.1	8322.8	5061.6	5065.8	8155.4	5536.2	5199.2	8897.8	5456.2	5375.3
IRF2BP1	interferon regulatory factor 2-binding protein 1	1739.4	2188.5	2600	1463.7	1841.7	2004	1420.7	1855.8	1914.3	1774.5	2220.5	2582.5
PRPF6	pre-mRNA-processing factor 6	11171	13814.8	14461.9	10922.2	12980.7	12719.5	11324.5	14554.6	13285	11261.3	14067.8	14259
TMEM63A	CSC1-like protein 1 isoform X1	2781.1	2744.4	548.6	1771.5	1732.8	337.7	1865.1	1796.8	395	2795.3	2822.6	535.1
MPL	thrombopoietin receptor isoform X1
TSTA3	GDP-L-fucose synthase isoform 1	4400	6438.7	4785.2	4600.6	6200.3	4495.4	3778.8	5251.2	4224	5127.4	7272.2	5312.9
SPTBN4	spectrin beta chain, non-erythrocytic 4 isoform sigma1	857.5	252.5		755.2	227.7		1020.2	335.6		736.4	235.3
GAPDH	glyceraldehyde-3-phosphate dehydrogenase isoform 1	54946.2	51679.6	52695	58849.2	54604.7	55888.4	57897.8	56295.6	58805.8	55082.9	51706.8	52171.9
LYSMD2	lysM and putative peptidoglycan-binding domain-containing protein 2 isoform 1	1045.2			880.9			894.2			1048.4
MRPS26	28S ribosomal protein S26, mitochondrial	2343.6	2541.4	1894.1	2229.3	2569.6	1920.1	2066.8	2270.7	1713.4	2267.8	2487.4	1849.4
ALDH1A1	retinal dehydrogenase 1	15515.4	14870.2	13931.4	13931.7	13363.9	12868.4	14437.2	13533.3	13934.5	17041.3	16814.5	15526.3
TRADD	tumor necrosis factor receptor type 1-associated DEATH domain protein	7140.6	6205	6022	7323.2	6546.2	6261.5	6440.8	5646.4	5488.6	7197.9	6300.9	6064.5
APIP	methylthioribulose-1-phosphate dehydratase isoform X1	716.2	1166.2	141.3	713.9	1021.6	146.9	681.8	1151.1	133.8	657.5	1171.7	124.6
NDUFAB1	acyl carrier protein, mitochondrial isoform X1	1237.5	453	1148.4	995.6	473.6	1246.3	1165.9	546	1323.8	1309.8	532.3	1269.2
TMED9	transmembrane emp24 domain-containing protein 9 precursor	9517.6	7321.8	7305.6	8859.6	7118.3	6768.2	11079.3	8390.7	8642.1	9238.5	6715	6751.1
CCAR1	cell division cycle and apoptosis regulator protein 1 isoform a	12459.9	13174.9	15039.7	11508	12104	13859	12482.9	13030.4	14487.8	13723.3	14838.4	16205
CYFIP2	cytoplasmic FMR1-interacting protein 2 isoform X1	4356.8	1705.1	1656.5	3657.2	1354.1	1287.7	3310.6	1593.6	1580.6	3695.9	1775.5	1783.2
DDX49	probable ATP-dependent RNA helicase DDX49	1208.3	341.5	734.7	1041.8	349.5	703.5	1107.4	291.4	711	1243.2	345.5	650
FEM1B	protein fem-1 homolog B		408.7			363			373.9			405.3
LRRC40	leucine-rich repeat-containing protein 40	5770.1	6416.6	6304.5	4937.9	5615	5151.5	5520.7	5986.7	5712.3	5508.2	5851.4	6032.5
AGPAT3	1-acyl-sn-glycerol-3-phosphate acyltransferase gamma isoform X4	1486.1	3170.1	726.6	1421.6	2785.2	657.2	1530.1	3070	717	1426.7	3209.2	704.3
THSD4	thrombospondin type-1 domain-containing protein 4 isoform 1 precursor	6935.8	8269.6	11084.1	4846.6	5301.3	8327.4	4273.4	4658.8	7319.7	8335	9817.8	12059.5
RAB23	ras-related protein Rab-23	4611.7	4279.3	3633.7	5193.5	5172.6	4627.7	4332.1	4287.2	3733.5	3913.7	3807.2	3225.3
ARHGEF10	rho guanine nucleotide exchange factor 10 isoform X2	1101.3	1835.3	1417.2	577.9	932.1	788.7	1023.2	1948.8	1405.2	1019.5	1598.2	1266.5
TP53I11	tumor protein p53-inducible protein 11 isoform X1	2432.7	3463	991.3	2749.3	3821.8	1106.5	2548.5	3395.4	982.1	2374.4	3258.4	872.5
ZNF219	zinc finger protein 219 isoform X1			763.5			814.3			729.8			725.1
ZNF446	zinc finger protein 446 isoform 1		627.5	1577.1		465.2	1200.1		493.4	1214.4		585.4	1469.5
ZNF362	zinc finger protein 362 isoform X1	318.6	252.6	342.4	382.7	302.7	398.8	298.1	249.9	327.8	334.8	241	333.5
RHOG	rho-related GTP-binding protein RhoG isoform X1	6608.2	5385.5	6800.8	6534.5	5302.3	7122.7	7198.7	4972.9	6919.6	6345.1	5410.6	7128.7
VPS13A	vacuolar protein sorting-associated protein 13A isoform A		1172.6	938.7		949.8	672		1068	736.9		1201.1	955.2
BORCS7	BLOC-1-related complex subunit 7	368.3	522.9	525.1	362.4	451.7	494.5	327.5	420.8	487.3	337.5	467.7	509.7
ASS1	argininosuccinate synthase isoform X1	1652.1	1657.8	1962.6	1597	1408.7	1665.7	1272.8	1236.7	1564.7	1539.5	1546.3	1903.5
SARNP	SAP domain-containing ribonucleoprotein	7084.6	8903.9	8062.6	5878.4	6827.6	6016.2	7330.5	8446.9	7778.3	7223.9	8891.4	8200.1
NEK8	serine/threonine-protein kinase Nek8 isoform X5	362.5	546.6		342.3	520.7		304.1	491.5		324.9	504.3
PIK3R1	phosphatidylinositol 3-kinase regulatory subunit alpha isoform X1	6594.2	8576.6	7688.6	5779.4	7176.6	6582.3	7142.8	8717.3	8568.7	6357	8265	7410.8
AGPAT5	1-acyl-sn-glycerol-3-phosphate acyltransferase epsilon	326.4	169.9	600.4	339.6	150.8	519.8	267.4	131	508.6	332.4	155.9	601
JAGN1	protein jagunal homolog 1 isoform a	652.7	497.7		744.9	574.4		712.8	591.8		683.9	519.3
NCOA6	nuclear receptor coactivator 6 isoform X1	146.7			135.2			145.1			144.2
FDFT1	squalene synthase isoform 3	1028.8	460.5	171.5	1136.7	440.3	166.8	1187.5	477.7	229.4	1011.5	474.4	169
BCAN	brevican core protein isoform X1			514.7			865.8			842.7			533.6
HSPBP1	hsp70-binding protein 1 isoform 1	3190.5	2558.9	4073.8	3460.6	2719.7	4118.2	3055.4	2994.3	4225	3089.2	2928.1	4106.8
NAV1	neuron navigator 1 isoform X8	5347.6	4579.8	5822.4	4703.4	4651.3	5995.3	5530.8	5359	6002.8	4283.6	4078.7	4598.2
TIMM10	mitochondrial import inner membrane translocase subunit Tim10 isoform X1	882.3	382.6	346.7	1044	426.8	576.7	965.7	405.3	506.1	853.8	366.3	376.8
LNPK	endoplasmic reticulum junction formation protein lunapark isoform 1 precursor	3550.9	5801.9	4137.7	3452.2	5332.8	3933.7	4227.3	5932.6	4417.1	3748.4	5850.2	4124.4
SRRT	serrate RNA effector molecule homolog isoform X1	14697.2	13671.3	17956.9	14788.2	12568.5	17176.6	15568.2	14068.6	19619.7	14819.7	13990.3	18237.6
RAC2	ras-related C3 botulinum toxin substrate 2	1647.1	867.4	2072.7	1626.7	753.9	1899.3	1794.6	1079.1	2188.4	1730.1	931.1	2200.3
HTRA2	serine protease HTRA2, mitochondrial isoform 1 preproprotein	1399	1787.9	3091.4	1427.2	1839.3	2762.8	1350.2	1802.7	2988.4	1637.3	1902.3	3340.8
RMDN3	regulator of microtubule dynamics protein 3 isoform 3	4010.9	6711.5	5810.2	4695.1	7549.2	6732.2	4382.8	7445	6407.9	4792.3	7656.2	6369.2
GNG7	guanine nucleotide-binding protein G(I)/G(S)/G(O) subunit gamma-7 precursor		518.5	679.7		454.7	540.8		453.8	703.4		624.3	656.4
EMC4	ER membrane protein complex subunit 4 isoform a	1970.6	900.6	1548.8	1816.6	877.1	1429.5	1565.5	859.4	1342.9	1801.3	938.4	1482
RPP25	ribonuclease P protein subunit p25	1175.4	780.8	2165.7	1151.2	560.1	1700.5	948.6	637.2	1725.3	1240.4	764.6	2048.6
ABAT	4-aminobutyrate aminotransferase, mitochondrial precursor	4409.5	4183.9	6183.3	3095.6	2713.3	3853.3	2989.2	2886.6	3409.9	3847.7	3582.6	5126.1
ATP2C1	calcium-transporting ATPase type 2C member 1 isoform X1		697.9	1150.2		732.4	1070.9		636.6	1026		677.8	1038.5
XRN2	5'-3' exoribonuclease 2 isoform 1	14261.7	12746.7	11649	13830.8	12222.6	10614.2	14585.3	12742.7	11770.7	14377.6	12605.7	11781.7
MAP3K6	mitogen-activated protein kinase kinase kinase 6 isoform 1		318	363.6		300.8	381.5		254.6	291.3		283.8	356.7
CRAT	carnitine O-acetyltransferase isoform 3	5655.7	4543.6	5227.7	6942.6	5257.1	6025.7	7616.2	6263.8	6938.1	5867	4633	5288.2
GUSB	beta-glucuronidase isoform 1 precursor	9507.3	7610.5	11686.4	9137.9	8104.4	11950.7	7508.1	6762.5	10135.5	13099.3	11369.8	18253.2
PGM1	phosphoglucomutase-1 isoform 2			526.5			377			526.7			524.6
DDX58	probable ATP-dependent RNA helicase DDX58	9088.1	6268.1	7103.6	7130.8	4699.9	4967.5	6719.3	4846.5	5227.5	7902.5	5588.9	6286
DAD1	dolichyl-diphosphooligosaccharide--protein glycosyltransferase subunit DAD1	560		429	528.5		514	464.6		529.7	541.2		443.6
TJP1	tight junction protein ZO-1 isoform X6	13761.9	17301.3	14623.9	12459.7	16371.8	13637.9	13503.5	17467.6	14532.9	13096.3	16910	13948.2
EPS8L2	epidermal growth factor receptor kinase substrate 8-like protein 2 isoform X1	5225.4	6671.7	4895.4	4177.2	5163.2	3733.8	3441.3	4321.6	3334.6	5890.7	7538.6	5436.2
BTBD2	BTB/POZ domain-containing protein 2	2213.5			2294.8			1912.3			2015
STX4	syntaxin-4 isoform 3	2193.1	3323	4021.5	1639.6	2350.9	2948.1	1888.9	2514	3020.5	2097.3	2790.5	3427.2
HNRNPC	heterogeneous nuclear ribonucleoproteins C1/C2 isoform a	977.3	1150	1501.2	1042.8	1163.5	1635.9	880.2	1013.6	1395.2	845.7	1075.6	1418.6
LAMP2	lysosome-associated membrane glycoprotein 2 isoform C precursor	5894.2	5994.4	6502.5	5744.7	6170.7	6633.3	4628.9	4800.7	5209.2	6380.7	6620.9	7442.7
ISG20	interferon-stimulated gene 20 kDa protein isoform a		444.3	542.2		472	492.5		613.4	730.4		571.2	705.5
HSPA5	endoplasmic reticulum chaperone BiP precursor	85466.1	82031.5	71521	94654	90591.3	80119.1	108409	103190	94045.2	81721.6	78513.9	69942.3
ADAM9	disintegrin and metalloproteinase domain-containing protein 9 isoform X1	395.3	351.3	336.1	293.1	246.1	225.3	287.2	255.9	234.4	366.4	351.1	295.7
BUD13	BUD13 homolog isoform 1		338.2	1583.9		308.8	1235		254.8	1082		283.6	1337.1
KATNB1	katanin p80 WD40 repeat-containing subunit B1 isoform X1	1495.5	640.1	1089.4	1413.4	579	1041.2	1237	468.2	972.6	1525.3	509.3	960.8
TUBG2	tubulin gamma-2 chain isoform 1	509.7	352.1	358.2	415.2	279.2	288.2	376.1	259.6	281.5	507.2	348.2	355.4
SENP1	sentrin-specific protease 1 isoform X1		791.8			759.6			671.3			665.9
CNTFR	ciliary neurotrophic factor receptor subunit alpha isoform X1	1066.2	1982.8	1967.8	1060.6	1709.2	1670.4	1398.9	2299.8	2230.4	1023.9	1862.5	1895
WDR47	WD repeat-containing protein 47 isoform X1			1351.6			1213.6			1183.9			1623.5
CBR3	carbonyl reductase [NADPH] 3	4335.1	5270.4	4839.6	3488.7	4063.5	3923.4	3596.9	4296.1	3953.4	4221.5	5210.1	4573
GALK2	N-acetylgalactosamine kinase isoform X1	1641	2409.4	773.9	1674.5	2455.6	446.8	2148.5	3105.8	786.2	1819.9	2593.7	784.2
DAGLB	sn1-specific diacylglycerol lipase beta isoform 1	1430.6	1653.9	785	1370.1	1628.1	876	1226.5	1465.6	791.7	1497.9	1571.5	782
MAP2K2	dual specificity mitogen-activated protein kinase kinase 2 isoform X1	5532.9	4474.4	6628.7	4821.2	3600.6	5694	6224.3	4704.7	7285	5948.5	4753.9	7008.3
MEPCE	7SK snRNA methylphosphate capping enzyme isoform A	1462.3	1550.8	1987	1047.4	1313.5	1151.5	1451.6	1631	1806.7	1454.6	1525.2	1978.9
AAMP	angio-associated migratory cell protein isoform 1	350.2	2343.4	3050.3	328.3	2380.2	3097.9	320.7	2820.7	3585.3	340.5	2646.2	3375
TMOD1	tropomodulin-1	1473.2	109.4	649.5	1385.9	121.8	652.4	1287.3	111	575	1510.7	113.7	686
RNF123	E3 ubiquitin-protein ligase RNF123 isoform X1	3092.2	3299.8	3871.9	2936.5	3191.1	3734	3404.4	3573.6	4290.8	3204	3554	3947.4
ACMSD	2-amino-3-carboxymuconate-6-semialdehyde decarboxylase isoform 1	665.5		514.1	657.5		566.5	753.2		664.8	674.4		587.2
TOR1AIP2	torsin-1A-interacting protein 2 isoform b	2446.6	1366.8	922.5	2192.6	1307	983.7	2570.5	1387.8	955	2367.9	1325	826.3
HECTD3	E3 ubiquitin-protein ligase HECTD3	3863	2554.2	3529	3644.8	2449	3223.2	3812.2	2405.8	3196.6	3803	2468.4	3274.9
PLEKHG1	pleckstrin homology domain-containing family G member 1 isoform a	1831.2	2477.3	1576.2	1427.6	1960.1	1256.7	1535.8	2017.5	1237.2	1561.5	2104.5	1290.6
TUBGCP6	gamma-tubulin complex component 6	960			905.1			850.4			902.8
IFT88	intraflagellar transport protein 88 homolog isoform 1		380.7			308.7			237.5			328.5
AKAP8	A-kinase anchor protein 8	622.4	273.5		383.7	283.8		562.1	170.2		613.8	258.1
MGST3	microsomal glutathione S-transferase 3 isoform X1	844.4	1337.2	606.8	333	775.6	183.7	883.4	1185.6	660.1	1061.9	1404	771.2
BASP1	brain acid soluble protein 1	5802.4	4719.3	8123.8	9155.9	6737.5	11408.1	5420	4288.9	7240.6	5451.3	4057.8	7440.7
GSTM1	glutathione S-transferase Mu 1 isoform 1	7373.4	7776.5	7188.9	6805.7	6662.4	6123.2	8687.2	9627.1	7587.1	4758	5121.7	5101.8
PEAK1	inactive tyrosine-protein kinase PEAK1	471.9	246.4	567	321.2	154.5	404.7	399.1	195.2	728.6	397.7	205.3	554.8
BBX	HMG box transcription factor BBX isoform X9	146.4		244.5	105.1		182.2	59.3		101.9	128.9		204.2
AKR7A3	aflatoxin B1 aldehyde reductase member 3 isoform X1	2471.3	2444	1939	2093.6	2195.2	1611	1562.1	1673	1251.4	3010.2	2769.4	2474.8
PRRX1	paired mesoderm homeobox protein 1 isoform pmx-1b		160.7			136.3			98.5			124.2
TTC9C	tetratricopeptide repeat protein 9C isoform X1	1258.3	1182.7	1713.8	1390.4	1276.1	1878.1	1429.1	1400.3	1968.5	1244.3	1291.3	1740.2
SLC33A1	acetyl-coenzyme A transporter 1 isoform 1	1737.7	1689.2	1017.3	2001.5	1922.9	1158.5	1877.6	1789.6	1127.2	1819.7	1722	1090
STAT2	signal transducer and activator of transcription 2 isoform X1	5106.1	3765.8	5170.8	4171.9	3306.5	4780.9	4277.9	3269.1	4771.1	4386.4	3276.1	4641
NAP1L4	nucleosome assembly protein 1-like 4	5067.9	8421	7976.2	4642.6	7499.8	7287.4	4960.3	7501.2	7893.7	5003.4	7837.1	7982.7
DENND6A	protein DENND6A	214	298.4	634.1	153	231.8	518.2	158.6	211.7	486.1	198.1	258.1	567.2
SLC35B2	adenosine 3'-phospho 5'-phosphosulfate transporter 1 isoform a precursor	951.6	1601.8	653.1	992.3	1652.6	626.6	908.8	1547.4	655.8	1032.1	1714.4	754.2
ARHGAP24	rho GTPase-activating protein 24 isoform 1	470.7			458			486.8			438.6
TM9SF2	transmembrane 9 superfamily member 2 precursor	1321.2	671	1283	1125.1	532.6	1203.9	1246.2	646.8	1275.6	1334.3	685.7	1192.6
UQCRC2	cytochrome b-c1 complex subunit 2, mitochondrial precursor	13402.6	12977	13885.8	12815.1	11973.2	13380.8	13103.2	11916	13518.8	14877	13972.3	15588.9
MRPL4	39S ribosomal protein L4, mitochondrial isoform X1	2396.5	1743.6	1984.9	2081.7	1435.5	1591.7	3472.1	2230.9	2317.3	2331	1671.9	1786.8
ILF2	interleukin enhancer-binding factor 2 isoform 1	24276.1	23168.3	21926.6	23280.9	21939.7	19299.6	27632.5	25810.1	23235	24242.7	22933.8	20993.5
HMGN4	high mobility group nucleosome-binding domain-containing protein 4 isoform X1	1345.3	1116.1	791.1	1205.3	968.4	617.7	1409.3	1119.4	712.6	1835.9	1456.8	912.9
SURF6	surfeit locus protein 6 isoform 1	2161.1	943.4	2766.9	1923.9	859	2302.9	1878.6	780.3	2100.9	2147.7	936.5	2657.8
ARMT1	protein-glutamate O-methyltransferase isoform a	3513	5450.1	4295.9	2651.1	4643.9	3638.8	2559.3	4281.4	3549.5	3966.6	5278.7	4795.4
KIF13A	kinesin-like protein KIF13A isoform a	4695.4	3025.3	3812	4072	2561.4	3455.3	4425.6	2955.4	3749.1	4436.6	2932.2	3730.8
RAD23A	UV excision repair protein RAD23 homolog A isoform 1		195.1			222.5			196.9			187.4
KYAT3	kynurenine--oxoglutarate transaminase 3 isoform 1	6628.3	6315	7129.9	5080.3	5597.5	5385.5	6692.1	5996.7	6523.9	6985.2	6759.1	7430.1
PPIP5K1	inositol hexakisphosphate and diphosphoinositol-pentakisphosphate kinase 1 isoform X1	2059.4		2079.7	1282.3		1265.9	1357.3		1284.6	1668.2		1645.1
SEMA5A	semaphorin-5A isoform X1	499.2	432.3	492.8	317.2	321	432.1	320.6	306.5	409.4	353.7	329.9	492.5
TRIP12	E3 ubiquitin-protein ligase TRIP12 isoform X2	4660.9	6612.7	4283.9	4908.2	6468.2	4222.3	4659.7	6079.5	4174.2	4377.2	6160.7	3957.7
SREK1	splicing regulatory glutamine/lysine-rich protein 1 isoform a	3333.1	4978	5612.6	3156.1	5087.9	5672.9	3236.5	5162.4	5849.9	3214.2	4982.9	5795.4
EIF5B	eukaryotic translation initiation factor 5B	15670.6	12187.2	15933.1	14284.9	10360.7	14612.3	15903	11637.8	16284.8	15229	10964	15378.5
INPP5D	phosphatidylinositol 3,4,5-trisphosphate 5-phosphatase 1 isoform a	3508.9	937.6	539.6	2405.9	1178.4	496.7	2253.7	830	461.5	2967.1	861.1	517.4
RAB25	ras-related protein Rab-25 precursor	2316.4	2749	2103	1650	1999.7	1794.1	1356.8	1700.5	1545.5	2408.1	2870.9	2259.8
DAG1	dystroglycan preproprotein	1187.8	316.6	2396.4	1360.3	355.7	2216.5	1192.2	304.3	1882.1	1338.7	293.5	2576.5
YWHAG	14-3-3 protein gamma	13477.3	15388.9	13549.7	13965	15679.5	14606.1	14604.2	16344.9	15051	13366.4	15763.1	13791.6
CHMP3	charged multivesicular body protein 3 isoform 1	2706.5	2155	1779.5	2377.2	1908.6	1588.1	2966.3	2097.9	1975.7	2767.3	2144.9	1808.9
OSBPL9	oxysterol-binding protein-related protein 9 isoform X1	2035.7	2086	2621	1536.4	1508.8	1879.9	2084.1	2076.1	2515	1902.3	1949.8	2381.5
AFMID	kynurenine formamidase isoform 1	1504.3	1612.2	492.5	1441.7	1528.1	472.5	1158.5	1289.2	432.7	1492.3	1538.2	538.7
GMDS	GDP-mannose 4,6 dehydratase isoform 1	7003.5	9673.6	9274	6547.1	9115.9	8770.9	6670.5	8462.5	8294.1	6895.2	9881.1	9964.6
NT5C1A	cytosolic 5'-nucleotidase 1A	1373.4	2841.2	5182.2	915.7	1880.1	3246.1	967.9	2055.6	3648.2	1185.2	2471.7	4376.3
HMGB3	high mobility group protein B3 isoform b	2813.8	2450.4	1786.7	3193.6	2789.4	2214.5	3025.7	2644.5	2245.1	2795.4	2406.6	1887.9
NAXD	ATP-dependent (S)-NAD(P)H-hydrate dehydratase isoform b	6871.1	6826.5	7399.4	5119.8	4803.4	5895	5461.9	5343.8	5929.3	6843.7	6615	7265.7
FNBP4	formin-binding protein 4 isoform 1	1800.8	1697	1619.9	1598.3	1608.8	1396.5	1721.9	1708.4	1640.6	1707.6	1574.4	1539.8
PALM	paralemmin-1 isoform X1	6720.6	8795.2	7772.2	4505.6	5753.7	5921.3	4722.4	5476.9	6055	6020.7	7871.2	7387.6
RPL32	60S ribosomal protein L32	2500.9	2357.1	1852.1	1933.8	2069.9	1480.2	3210.1	3032.3	2223.3	2662.6	2668.7	1892.4
ZNF512B	zinc finger protein 512B isoform X1	789.9	1392.2	544.6	663.9	1168.3	477.4	572.6	1015.7	389.4	821.7	1270.3	528.5
CTAG1A	cancer/testis antigen 1		194			187.1			345			139.8
ATPAF2	ATP synthase mitochondrial F1 complex assembly factor 2	1872.9	1165.8	358.2	1941.4	1291.1	424.4	1826.2	1196.4	310	2094.9	1292.5	405.8
GP2	pancreatic secretory granule membrane major glycoprotein GP2 isoform 1 preproprotein		248.7			305			232.7			238.2
PGM1	phosphoglucomutase-1 isoform 1	26162.2	22807.3	21564.4	25925.1	21556.5	20013.7	29120.8	25763.6	23058.8	27143.2	24106.5	22787
ZRANB2	zinc finger Ran-binding domain-containing protein 2 isoform 1	4808.1	3353.4	4165.6	4624	2580.1	3351	5679.9	2293.9	3523.6	4448.9	2896.7	4209.4
BCL10	B-cell lymphoma/leukemia 10 isoform 1	1656.2	1349.2	2727.4	1708.9	1375.2	2426.9	1781.4	1470.9	2475.2	1669.2	1379.3	2653.5
ADAMTSL3	ADAMTS-like protein 3 isoform X1	1044.9		870.9	1111.4		932	986.8		809.9	934.4		755.7
PLIN2	perilipin-2 isoform X1	871.2	228.9	255.1	1551.3	531.9	518.8	894.4	282.5	261.7	835.6	237.4	222.5
COPZ1	coatomer subunit zeta-1 isoform 4	5335.4	5354	4090	5560.2	5474.9	4393.1	5033.9	5442.6	4500.5	4725.6	4970.7	4144.8
LYZ	lysozyme C precursor	2318.3	1951.4	2212.3	3006.5	2269	2434.8	2405.6	1980.2	2272	2054.3	1667.9	1944.5
SQSTM1	sequestosome-1 isoform 1	439	1750.4	1835.7	236.7	1046.2	1006	375	1516.1	1583.2	342.2	1376.3	1544.2
GNPDA1	glucosamine-6-phosphate isomerase 1 isoform X1	5426.3	5810.8	7679.7	6172.6	6212.6	8282.6	6248.6	6582.8	8658.4	5402.8	5763.9	7407.8
PLBD1	phospholipase B-like 1 precursor	545.1	2558.5	1484.8	514.6	2444.3	1431.1	536	2634.5	1494.1	580.8	2472.7	1527.4
HTRA1	serine protease HTRA1 precursor	3167.3	3231.6	3133.1	7248.9	7021.9	8697.4	2631.4	2678.9	3086.1	2747.4	2637.2	2685.3
SPG7	paraplegin isoform 3	1440.5	2288.2		1208.6	1897.6		1292.5	1749.9		1462.8	2108.5
FOXRED2	FAD-dependent oxidoreductase domain-containing protein 2 isoform 1 precursor	748.4	624.4	666.6	717.4	552.4	675.5	751.7	598.1	701	703.1	566.7	638.3
CEP170	centrosomal protein of 170 kDa isoform X1	11713.5	14657.6	12257.1	9201.9	11770.4	9751.3	11856.7	16024	13277.7	10216.1	13084.8	10855.8
RAP1GAP	rap1 GTPase-activating protein 1 isoform a	4023.3	3892.8	1742.2	3115.6	3046.9	1364.4	4080.5	4265.8	1763.8	2939	2935.4	1335.5
THOC5	THO complex subunit 5 homolog isoform X1	734.7	2077.9	2001.9	810.3	2035.8	1852.2	872	1966.7	1816.7	802.3	1982	1950
B3GNTL1	UDP-GlcNAc:betaGal beta-1,3-N-acetylglucosaminyltransferase-like protein 1 isoform a	647.7			644			564.2			544.8
DNPEP	aspartyl aminopeptidase isoform a	10669.5	8283.2	9791.1	9281.8	8023.9	8029.3	8578.5	6863.2	7865.8	11179.6	8959.4	10635
CHN2	beta-chimaerin isoform X1	229.7	383.8	1015.5	69.8	251.5	901.4	224.9	423.8	983.7	234.7	366.8	994.8
PRPH	peripherin isoform X1		242.6	270.1		215.7	263.4		307.5	336		230.4	273.4
FGFR1	fibroblast growth factor receptor 1 isoform X1		479.2			388.1			600.3			403.3
PSMD4	26S proteasome non-ATPase regulatory subunit 4 isoform 1	4802.5	5232.1	5448.3	3546.1	4595.9	4708.6	4360.3	5583.4	5592	4465.5	4948.8	5224.1
SUPV3L1	ATP-dependent RNA helicase SUPV3L1, mitochondrial isoform 1	2446.7	1323	2452.2	2381.3	1093.2	2047.4	2093.4	971.6	1768.4	2545.3	1329.3	2427.8
NCF1	neutrophil cytosol factor 1	1441.3	314.7	3013.5	1412.6	357.2	2491.2	1309.1	324.3	1607.1	1293.3	256.3	1300.1
TNFAIP8L1	tumor necrosis factor alpha-induced protein 8-like protein 1	870.5	700.9	1343.5	1029.1	798.6	1650.5	805.7	606	1288.2	776.5	602.8	1193.2
LMBR1	limb region 1 protein homolog isoform a	306.9	393.7	269.2	287.7	339.3	257.2	306.1	372.6	264.3	337.8	359.2	263.2
FKBP10	peptidyl-prolyl cis-trans isomerase FKBP10 isoform X1	23300.6	28203.1	28170.2	23996.9	27742.7	28541.9	26522.9	30942.5	28447.1	19420.9	23278.8	21861.6
TBCC	tubulin-specific chaperone C	4115.2	6010.9	6884.7	3254	5027.7	6146.2	3161.5	4816.5	5746.5	3874.3	5639	6554.3
STARD5	stAR-related lipid transfer protein 5	340.6	281.7	430.1	395.6	336.9	471.5	279	228.6	340.3	291.9	257	347.6
INA	alpha-internexin	2956	4383.1	2671.2	1655.1	2496.1	1532.5	2327.8	3290.5	1914.5	1704.8	2586.1	1578
IFT172	intraflagellar transport protein 172 homolog	2655.6	836.3	3213.3	2126.5	840.3	2255.8	2348	944.9	2426.9	2417.5	821.1	2814.6
PCF11	pre-mRNA cleavage complex 2 protein Pcf11 isoform 1	3007	695.4	2586.2	2665.2	554	2216.5	1584.6	585.9	1315.7	2124.3	704.8	1551.7
IVNS1ABP	influenza virus NS1A-binding protein isoform X1	1393.7	1060.9	1525.5	1121.3	896.5	1283.8	1495.9	1178.6	1641.3	1377.8	1100.2	1485
PRDX4	peroxiredoxin-4 precursor	11389.2	9791.4	8564.2	11705.3	10473.6	9318.4	11628.5	10188.8	8836.2	12164.2	9922.1	8787.8
SUGT1	protein SGT1 homolog isoform B	4654.8	4373.6	5709	3842.6	3627.5	4563.5	4461.9	4037.1	5059	4686.1	4180.9	5518.1
NFASC	neurofascin isoform X1	678.3	921.8	238.2	586.3	818	234.7	653.3	1017.9	285.3	667.3	942.1	265.6
ADD1	alpha-adducin isoform X2	10914.2	14582.1	14886	8358.2	10820.8	11460.5	11389.4	14275.6	14800.4	10703.8	13838.8	14061.7
GUCY1B1	guanylate cyclase soluble subunit beta-1 isoform 2	2575.7	4484.1	1588.9	2875.9	3577.6	1741.2	2373.1	3127.2	1429.2	2322	3736.1	1492
NQO1	NAD(P)H dehydrogenase [quinone] 1 isoform a	2359.3	2818.5	1248.2	2414.5	2477.2	1337.2	2824.2	2963	1416.1	3976.9	4286.4	1974.5
HLA-DRB3	major histocompatibility complex, class II, DR beta 3 precursor	1749.2	1238.7		1199.8	863.6		2011.7	1031.1		1817.5	1369.6
FAT1	protocadherin Fat 1 isoform X1	1273.9	1803.7	1535.4	1556.2	1737.1	1504.3	1025.8	1520.1	1197.2	1147	1600.2	1319.2
KNG1	kininogen-1 isoform 2 precursor	216.7	369.7	473	233	388.6	471.1	373.2	797.5	945.7	181.6	278.1	354.6
EMC7	ER membrane protein complex subunit 7 precursor	2399.2	2022.7	3215.7	2758.7	2274.1	3421.5	3066.1	2560.3	3563.1	2445.3	2099.4	3043.7
CP	ceruloplasmin isoform X1	35077.4	34420.3	29417.6	50074.8	50019.9	42003.1	42644.6	44332.7	38662	33269.3	32712.1	27912.6
TRMT6	tRNA (adenine(58)-N(1))-methyltransferase non-catalytic subunit TRM6 isoform 1	1231	1875.7	587.2	1153.2	1673.3	561	1054.2	1507.6	514	1116.6	1625.1	539.7
NEB	nebulin isoform 4	187.8	215.7		201.3	192.8		162	152.6		164.9	173.5
ASNS	asparagine synthetase [glutamine-hydrolyzing] isoform a	2253.3	1369.6	2385.4	2187.6	1355.3	2448.5	2201.7	1360.6	2165.1	1769.1	1074.8	2032.6
ARL6IP6	ADP-ribosylation factor-like protein 6-interacting protein 6 isoform a	252.4	784	692.4	151.7	517.8	460.5	167.8	544.1	486.1	229.9	731.2	645.1
MAGED1	melanoma-associated antigen D1 isoform a	1450.9	1743.1	1286	1489.2	1766.1	1066.4	1609	1945.1	1076.4	1432.4	1705.5	1307.6
SEH1L	nucleoporin SEH1 isoform X1	4632	2972.8	3517.7	3942.9	2692.6	3014.4	3751.4	2114.7	2867.7	4363.7	2520.1	3338.2
PCDH7	protocadherin-7 isoform X1	2315.9	2496.1	2673.5	2480.7	2179.8	2289.3	1863.4	1896.2	1895.6	1866.3	2102.7	2163.7
ARHGAP35	rho GTPase-activating protein 35	5934	4886.5	4744.2	4872.4	3706.4	4075	5896.7	4434.2	4550.4	5812	4763.9	4459.1
LRRC15	leucine-rich repeat-containing protein 15 isoform a precursor	1425.6	761.2	1733.3	2743.4	1076.7	2033.3	1474.1	657.7	1198.6	1261.5	668.6	1163.1
SRSF6	serine/arginine-rich splicing factor 6	2795	1518.4	1487.9	2551.8	1456	1511.7	3570.6	1866.2	1951.1	2575.8	1497.7	1601.1
SRCIN1	SRC kinase signaling inhibitor 1 isoform X1	1075.6	253.5	1498	1010.3	164.9	1358.1	905.8	170	1333.9	1112	308.3	1676.4
TACC2	transforming acidic coiled-coil-containing protein 2 isoform X6	491.5	3438.8	1717.4	325.1	2735.4	1365.1	333.4	2301.7	1250.7	551.4	3057.2	1646.5
IFT122	intraflagellar transport protein 122 homolog isoform 1	2208.5	1170.2	2290.3	1837.7	972.4	1827.4	1968.9	966.6	1844.6	2163.9	1113.8	2162.2
TXNDC17	thioredoxin domain-containing protein 17	3424.3	4329.5	4153.8	3032.7	3987	4045.7	3786.8	4900.5	4963	3417.7	4628.7	4537.2
VSNL1	visinin-like protein 1	1835.7	2203.3	1835.9	2275.5	2752.1	2400.5	2315.8	3088	2663.8	1883.3	2303.3	1953.9
MXRA5	matrix-remodeling-associated protein 5 precursor	39810.4	43931.9	39602.9	40604.5	43942.2	41283.1	42926.5	44158.2	42993.4	37113.4	39934.2	35914.3
IRF6	interferon regulatory factor 6 isoform 1	2023.7	2140.9	1667.4	1446.8	1565.4	1290	1238.3	1287.4	1049.2	2881.2	2984.5	2225.9
TXLNA	alpha-taxilin isoform X1	6543.4	8084	8017.7	6751	8923.1	7982.3	8071.9	8758.3	9455.6	6197	7079.9	7139
KLKB1	plasma kallikrein isoform X1	7042.8	6542.4	5983.1	13558.7	12659	11353.5	9084.4	8273	7396.9	6731.3	6259.3	5642.8
DLG3	disks large homolog 3 isoform X1	871.1	411	397.9	717	261.5	252.5	678.6	274.4	267.9	952	494.5	441.1
SKP1	S-phase kinase-associated protein 1 isoform b	7788.3	5983.2	3358.3	8126.7	6889.6	4148.2	8762.5	7072.8	4321.4	8209	6332.3	3574.1
HACE1	E3 ubiquitin-protein ligase HACE1 isoform a	456.6	1034.5	318.8	390.9	876.5	319.5	492.2	999	335.5	473.4	1064.9	338.2
SFPQ	splicing factor, proline- and glutamine-rich isoform X1	29576.3	31616.5	36986.8	29115	29901.3	36488.4	32881.6	31974.4	40069.5	28669	30414.3	36639
CRTAC1	cartilage acidic protein 1 isoform X1	5482.5	2591.6	4428.2	6145.8	3359.3	5218.5	4647.5	2472.5	4057.3	6068.4	3027.4	5044.9
FN3K	fructosamine-3-kinase	2361.8	1638.3	1790.8	2104.3	1580.5	1910.2	2182.6	1486.6	2002.8	2562.9	1777.4	2027.4
STRN	striatin isoform X1	4337.1	2670.1	4280.1	4457.5	2459.9	3843.3	3998.8	2258.7	3802.5	4118.2	2505.1	4253.3
NARS	asparagine--tRNA ligase, cytoplasmic	16810.6	15129.9	12665.9	17860.8	15371.3	12528.1	16857.9	14476.1	12635.4	17705	15004.3	12817.4
SUCLG2	succinate--CoA ligase [GDP-forming] subunit beta, mitochondrial isoform 2 precursor	18109.6	16582	15223.1	16845.2	16160.8	14749.3	18730.4	17338.1	16217.1	23644.2	21653.5	19777.8
PRPSAP1	phosphoribosyl pyrophosphate synthase-associated protein 1 isoform 1	2339.3	4470.5	3185.5	2314.3	4651	2891	2185.6	3815.6	2867.2	2658.3	4483.6	3373.9
CRK	adapter molecule crk isoform b		1317.6	459.5		1224.2	425.5		1026.4	443.1		1088.5	422.6
PPFIA1	liprin-alpha-1 isoform X10	6772.3	7014.8	7647.2	5840.9	6141.5	6785.4	5974	6528.6	7583.8	6376.5	6837	7690.9
CHMP5	charged multivesicular body protein 5 isoform 1	859.3		699.1	1209.4		899.2	1434		1088.9	1038.9		816.6
QRICH1	glutamine-rich protein 1 isoform X1	3069.6	3254.4	2201.6	3104.1	3237.4	2080.6	2866.7	3451.9	2573.5	2514.1	3098.2	2312.3
P3H3	prolyl 3-hydroxylase 3 precursor	5346.4	9223.3	8423.9	5795.7	9710.9	8829.8	6008.3	10052.2	8545.6	4141.5	7080.6	6811
HLA-A	LOW QUALITY PROTEIN: HLA class I histocompatibility antigen, A-1 alpha chain isoform X1	988.7	496.2	1420.9	653.4	430.1	1168.6	484	369.6	959.4	427.9	339.9	932.5
IKBKG	NF-kappa-B essential modulator isoform b	3933.4	2432.1	2378.2	3391.7	2324.2	2087.5	3725.8	2445.6	2202.1	3700.5	2333.7	2149.9
MMRN2	multimerin-2 precursor	8170.1	7804.2	6034.1	9060.9	8746.4	7427.3	7423.3	7094.1	6089	7936.8	7689	6023.1
LILRB1	leukocyte immunoglobulin-like receptor subfamily B member 1 isoform X7	648.9	657.8	581.9	560	564.1	477.2	605.2	599.1	547.8	634.2	597.6	531.5
PDLIM1	PDZ and LIM domain protein 1	19731.3	16523.4	15084.3	19110.1	16225.9	15262.1	14889.3	12743.5	11796.7	17027.3	14809.4	13738
EDC3	enhancer of mRNA-decapping protein 3 isoform 1	2372.2	1416.3	1660	2301.9	1465.6	1761.4	2426.4	1790.5	1742.4	2105.9	1404	1569.5
NFIC	nuclear factor 1 C-type isoform X1	2688.9	3848.3	3648	3034.7	4253.1	3549.6	2893.8	4680.6	3810	2891.1	4517.4	4158.1
TIMM13	mitochondrial import inner membrane translocase subunit Tim13	1168.3	1833.5	1304.7	1596.2	2247	1517.2	1561.4	2088.1	1376.2	1542.9	2224.4	1538.7
FYN	tyrosine-protein kinase Fyn isoform X1	2447.3	880.9	1385.5	2240.2	739.8	1109.1	2033.1	669	1005.9	2199.9	844.5	1229.1
RDH13	retinol dehydrogenase 13 isoform 1 precursor	875.7	569.6	458.5	714.7	465.6	343.3	677.2	480.4	336.9	959.6	568.1	425.9
GPT2	alanine aminotransferase 2 isoform 1		530.7	628.6		510.8	608.5		482.1	581.2		452.2	526.4
IKBKB	inhibitor of nuclear factor kappa-B kinase subunit beta isoform X1	3207.8	2412.6	2313.6	3143.2	2616.5	2256.4	3730.5	2959.5	2585.8	3566	2706.8	2423.1
FHL3	four and a half LIM domains protein 3 isoform 1	3200.1	3746.8	2668.8	2892	3349.3	2303	3376.2	3912.7	2888.8	2773.6	3329.5	2433
APRT	adenine phosphoribosyltransferase isoform a	11122.1	8197.5	10154.3	11493.5	8318.8	9957.4	10787.4	7978.8	9482.6	12938.6	9540.4	12067.2
EVL	ena/VASP-like protein isoform X2	3810.8	1882	4470.5	3703.8	1796	3999.6	3673.6	1729.1	3684.2	3495.5	1777.2	4160.2
NAA16	N-alpha-acetyltransferase 16, NatA auxiliary subunit isoform 1	1852.9	749.9	1062.2	1423.5	647	968.3	1493.9	618.9	919.5	1863.5	709.8	1063.8
KBTBD7	kelch repeat and BTB domain-containing protein 7	1031.9	533.3	628.6	1126.6	543.1	610.3	956.8	479.9	553.7	1077.8	520.9	572.6
RAB29	ras-related protein Rab-7L1 isoform X1		520.8			686.5			628.5			540.9
MRPL15	39S ribosomal protein L15, mitochondrial	2004.3	1621.5	5029.8	1634.8	1559	4513.1	1727.5	1598.2	4556.1	1979.6	1837.9	4847.6
PXYLP1	2-phosphoxylose phosphatase 1 isoform 1		446.6			421.1			473.3			409.5
EML3	echinoderm microtubule-associated protein-like 3 isoform X3	7153.7	9072.9	7300.7	7084.3	9240.2	7184.2	7190.1	8902.6	7501.4	7426.3	9390.1	7888.4
PLA2G15	group XV phospholipase A2 isoform X1	135.4			83			90			152
FUCA2	plasma alpha-L-fucosidase precursor	2341.5	2353.8	1537.9	2340.1	2346.6	1497.5	1925.3	1955.3	1305.3	2112.4	2142.9	1393.5
NDUFAF4	NADH dehydrogenase [ubiquinone] 1 alpha subcomplex assembly factor 4	1756.9	1939.6	3699.6	1997.1	2169.7	4019.3	1736.3	1938.2	3938.6	1863.2	2158.4	4074.4
BCL2L13	bcl-2-like protein 13 isoform X1	2317	2235.8	2708.3	2101.4	2171.2	2652.4	1999.9	2023.8	2419.3	2306.1	2305.5	2826.7
ARHGAP45	rho GTPase-activating protein 45 isoform X1	3941.6	1465.6	1909.9	3262.6	1439.3	2078.8	3462.6	1417.1	2206.7	3954.9	1542.4	1941.1
VPS33B	vacuolar protein sorting-associated protein 33B isoform 1	8063	5826.7	6111.1	8490.7	5647.3	5680.4	8460.9	6497.5	6034.7	7839	6079.1	5980.2
PTPN14	tyrosine-protein phosphatase non-receptor type 14 isoform X1	265			280.9			187.7			242.4
RAB11B	ras-related protein Rab-11B	14512.5	13406.4	15936.1	16347.5	14066.8	17541.5	17347.5	16019.1	18419.3	15292.7	15148.5	17126.6
CSTA	cystatin-A	1243.1	1117.4	1317.8	1385.4	1304.4	1442.1	1317.1	1247.4	1431.4	1687	1455.2	1900.7
ACAT1	acetyl-CoA acetyltransferase, mitochondrial precursor	10967.8	14562.5	15761.7	12018.2	16264.7	16597.9	12625.2	17244.9	17660.1	11940	16450	17026.3
CABIN1	calcineurin-binding protein cabin-1 isoform X1			1149.5			1001			1002.1			975.1
RRBP1	ribosome-binding protein 1	47691.6	43986.3	45626.9	50669.8	46162.4	47598.3	56619.7	50150.9	53337.5	44873.8	41016.8	42692.5
STK16	serine/threonine-protein kinase 16 isoform 1	195.3	167.6		212.8	185.3		185.3	154.5		200.5	159.2
TMEM132A	transmembrane protein 132A isoform X1	2460.7	1685.6	3095.5	2132.6	1272	2880.3	1835.2	1059.5	2230.2	2418.8	1495.2	2930.2
THYN1	thymocyte nuclear protein 1 isoform X1	2607.7	1896.5	2343.4	2167.5	1499.7	1969.1	3040.4	2723.2	3228.1	2873	2382.7	2867.1
GEMIN4	gem-associated protein 4 isoform X1	1286.6	2279	4025.2	1020.9	2066.1	3862.7	1340.3	1986.5	3914.1	1211.9	2121	4050.4
CBL	E3 ubiquitin-protein ligase CBL	4145.8	3228.3	3339.7	3493.3	2968.6	2826.2	3931.8	3012.5	3102.2	3905.7	3015	3158.5
RXRA	retinoic acid receptor RXR-alpha isoform a	1858.6	1114.9	399.9	1920	1097.3	197.1	1548.9	957.5	225.4	1691	1064.5	244.8
NDUFS5	NADH dehydrogenase [ubiquinone] iron-sulfur protein 5	1045.3	816.2	494.3	745.1	534.4	297.1	956.3	795.7	457.7	1158.6	923.6	595.7
SRPX2	sushi repeat-containing protein SRPX2 precursor	4292.7	4577	3092	4197.7	4623.4	2957	2809.4	3012.1	1958.7	3772.4	4025.8	2721.5
USP8	ubiquitin carboxyl-terminal hydrolase 8 isoform a	3344.4	5435.3	5963.6	2581.9	4629.7	5063.2	3035.7	5104.3	5218.3	2914.8	4937.2	5338.8
NF1	neurofibromin isoform 1	4557.7	5554.3	2946.2	4060.2	4842.6	2534	4182.8	5035.7	3042.2	4317.1	5442.9	2954.6
CHRAC1	chromatin accessibility complex protein 1	743.3	729.7	764.6	346.1	327.6	507.6	673.4	622.6	652.5	724	670.8	650
NDUFA13	NADH dehydrogenase [ubiquinone] 1 alpha subcomplex subunit 13	3999.1	5661.4	4965.3	3207.3	4837.4	4449.8	3384	5152.4	4615	4249.8	5722.5	4892.7
FAAP100	Fanconi anemia core complex-associated protein 100 isoform b			627.4			628.2			501.2			539.9
JPT2	jupiter microtubule associated homolog 2	6454.4	5926.5	8549.6	5586.1	5148.2	7235.6	4700	4428.1	6733.3	5825.5	5305.6	7565.8
LRRC25	leucine-rich repeat-containing protein 25 precursor	425.7	564	1775.6	502.4	634.3	1948.8	462.6	540.2	1615.2	430.6	506.1	1491.5
AP4S1	AP-4 complex subunit sigma-1 isoform 2	462.5	379.9	408.8	352.7	289.7	323.3	735.7	495.4	635.5	480.3	364.2	439.8
ETFDH	electron transfer flavoprotein-ubiquinone oxidoreductase, mitochondrial isoform 1 precursor	4416.5	3109.9	2435.8	5389	3668.3	2243.9	4666.2	3082.3	1942.3	4558.8	3229	2602.8
ATP5F1B	ATP synthase subunit beta, mitochondrial precursor	68811	69734.3	66815.1	70498.8	69983	68123.9	62313.1	64640.5	61191	72225.3	72102.7	69877.2
CFP	properdin precursor			656.4			990.1			711.6			574.6
ATP5F1A	ATP synthase subunit alpha, mitochondrial isoform a precursor	48336.3	50627.8	52752.1	50669.5	51565.1	53617.8	46696.1	47977.6	50476.6	52032.5	54533.7	57937.8
C5orf51	UPF0600 protein C5orf51	2244.6	2195.9	1717.5	2363.9	2353.2	1795.8	2214.5	2128.5	1726.9	2140.5	2088.1	1589.2
CLCN6	chloride transport protein 6 isoform 1	938.6	1111.6	1241.1	748.6	820.2	1012.5	1013.7	1205.6	1365.3	801.9	938.1	1111.8
ZNF143	zinc finger protein 143 isoform X1
MAP3K3	mitogen-activated protein kinase kinase kinase 3 isoform 1	296.2			305.8			286			247.8
TRPS1	zinc finger transcription factor Trps1 isoform X1	4067.2	2964.5	4701.6	3066.6	2896.6	4365.8	2699.5	1808.2	3543.2	4062.1	2305.9	4332.1
TCIRG1	V-type proton ATPase 116 kDa subunit a isoform 3 isoform a	1027.4	2083.4	2069	1499.9	2685.6	2276.9	1336	2475.8	2176.7	1001.7	2008.1	1877
MAP4K4	mitogen-activated protein kinase kinase kinase kinase 4 isoform X7	303.8	332.9		313.8	297.7		422.2	354.4		316.5	309.8
L3MBTL2	lethal(3)malignant brain tumor-like protein 2			746			838.6			676.1			680.2
RHOC	rho-related GTP-binding protein RhoC precursor	457.3		824.8	405.2		857.5	509.4		1161.8	527.4		973.2
ZFPL1	zinc finger protein-like 1	1101.3	828.9	673.4	699.1	539.5	530	965.6	738	692.5	1097.2	832.9	684
MFF	mitochondrial fission factor isoform X1	2529.5	1097.1	1968.9	2485.1	994.7	1644.6	2384.7	945.8	1534.6	2444.6	1122.3	1855.7
IGLL1	immunoglobulin lambda-like polypeptide 1 isoform X1	5833.3	4430.4	4899.5	7432.6	5463.1	6717.7	5722	4575.7	5116.1	5797.7	4441.6	4666.8
BCKDK	[3-methyl-2-oxobutanoate dehydrogenase [lipoamide]] kinase, mitochondrial isoform a precursor	1064.7	575.7	542.2	1104	558.4	511.1	950.9	465.6	441.4	1196.3	619.6	614.3
ERF	ETS domain-containing transcription factor ERF isoform 1	1870.2	1972.1	1421.5	1338.9	1330.2	1089.2	1188.6	1279.4	926	1693.2	1640.8	1336.7
ATP6AP2	renin receptor precursor		1163.3	417.2		1395.4	486.7		1359.8	448.7		1213.2	441
TMEM87A	transmembrane protein 87A isoform X1	2201.6	1249.1	1911.4	1674.3	890.3	1676.4	1835.6	892.6	1680.3	2313.4	1242.8	2087.4
SLC35A2	UDP-galactose translocator isoform h	657.4	765.3		683.1	443.8		679.5	450.6		662.6	760.7
SIRT3	NAD-dependent protein deacetylase sirtuin-3, mitochondrial isoform X1	1473.6	1338.2	1611	1241.2	1064.7	1458.5	1066.8	997.8	1262.1	1581.7	1409.9	1749.8
COL11A1	collagen alpha-1(XI) chain isoform X1	853.9	861.2	1531.1	2480.5	2576.7	4416.3	929.2	846.7	1535.1	859	825.9	1501.7
AP1B1	AP-1 complex subunit beta-1 isoform a	8061.9	7578.4	9286.1	7681.4	7980.7	10440.1	8019	7950.6	10200	8619.2	8136.4	10163
PHAX	phosphorylated adapter RNA export protein	994.3	487.7	1554.1	876.6	366.9	1439.9	791.7	326	1513.1	945	418.1	1564.3
RIOK3	serine/threonine-protein kinase RIO3 isoform 1	441.1	467	577.3	411.9	407.9	737.6	376.7	418.8	531.9	349	404.2	489
TSC1	hamartin isoform X1	3509.8	2576.4	1610.2	3300.6	2200.8	1659.9	3807.2	2995.7	1726.6	3162.9	2339.1	1426.4
DPP4	dipeptidyl peptidase 4	4554.8	3424.2	3957.7	3747.6	3013.3	3243.1	2845.6	2254.5	2531	5333.4	4071.3	4716.8
CHSY1	chondroitin sulfate synthase 1 isoform X1	681.6	356.5	942.1	705.3	410	1103	633.7	349	856.8	619.8	309	825.8
C7	complement component C7 precursor	6168.3	4639.4	4319.6	11725.7	9167	9007	7105.7	5319.5	5067.5	6113.6	4805.7	4471.3
DDX10	probable ATP-dependent RNA helicase DDX10	4212	2293.7	1981	4706.8	2490	1793.6	3740.3	2087.1	1501.2	3900.5	2073.3	1762.4
MUC6	mucin-6 precursor	1045.9	948.8	1287.9	1187.6	1095.2	1399.9	518.5	496.5	587.6	1361.2	1241.2	1560
RPGR	X-linked retinitis pigmentosa GTPase regulator isoform A			154.5			161.6			133.7			130.1
ACCS	1-aminocyclopropane-1-carboxylate synthase-like protein 1 isoform X1	261.7		341.5	173		236.4	215.6		293.4	237.3		295
SYNCRIP	heterogeneous nuclear ribonucleoprotein Q isoform X4	828.9	350.2	633.1	646.2	284.2	565.8	749.3	311.2	568.7	748.9	302.8	571.4
SLIT1	slit homolog 1 protein precursor	959.8	564.6	625.5	944.2	587	690.5	1067.9	669.5	768	892.9	579.1	615.4
THEMIS2	protein THEMIS2 isoform 3	1270.5	938	1232.4	1215.6	864.8	1676.7	1255.1	886.6	1489.1	1224.6	884.9	1193.5
CA4	carbonic anhydrase 4 isoform X1	1081.9			893.2			792.7			1098
CCDC88A	girdin isoform X1	4107.4	3207	2619.3	3542.8	3088.9	2250.2	5077.8	4348.7	2977	4026.6	3276	2514.7
UBASH3B	ubiquitin-associated and SH3 domain-containing protein B isoform X1	943.3	432.3	1810.6	854.6	463.7	1578.8	1286.9	747.8	2265.5	875	388.3	1643
HIST1H1D	histone H1.3	33413	29667.8	31808.7	30884.2	27839.2	28939.1	35667.5	32115.7	34981.9	41293.5	35040.7	37649.4
ECD	protein ecdysoneless homolog isoform 2	372.6	284.6	302.4	361.7	277.4	295.3	272	222.1	239.7	291.7	215.5	264.5
ESAM	endothelial cell-selective adhesion molecule precursor	1164.8	1708.5	2447	1639.2	2373.6	3479.8	1223.5	1633.1	2395.5	1192.7	1605.7	2329.3
FAM84B	protein FAM84B isoform X1	2526.6	2126.1	2522.1	1890.6	1807.2	2030.9	1697.9	1705.8	1822.7	2588.2	2343.6	2481.9
DCAF8	DDB1- and CUL4-associated factor 8	2332.8	2618.3	2732.3	1965.9	2411.8	2509.7	2518	3032.2	2984.2	2333.6	2660.4	2629.9
TBCD	tubulin-specific chaperone D	13508.1	11158.1	10928.9	11392.2	8662.2	9493	13358.9	10043.2	9861	12377.5	10661.9	9880.2
CWF19L1	CWF19-like protein 1 isoform 1	2482.8	4003.8	3295	1696.3	2947.7	2784.2	2405.3	3942.5	3362.9	2522	3995.6	3388.6
BORCS5	BLOC-1-related complex subunit 5 isoform 1	2213.9	2565.7	2841.7	1913.5	2279.9	2452.2	2646.6	2965.8	2921.6	2154.6	2457.3	2595.8
PPIA	peptidyl-prolyl cis-trans isomerase A isoform 1	69805.6	59386.1	67653.9	64708.3	55551.4	60898.3	76441.1	68234.1	72918.4	71121	62094.7	70886
UBE2V2	ubiquitin-conjugating enzyme E2 variant 2 isoform X1	571.9		1429.5	498.4		990.7	521.9		1052.7	569.3		1348.8
C9orf16	UPF0184 protein C9orf16 isoform X1	1285.4	665.3	1551.1	1315.7	551.1	1448.9	1167.1	560.3	1429.7	1140.4	577.8	1326.9
MCFD2	multiple coagulation factor deficiency protein 2 isoform A precursor	639.6	379	178	709.9	404.5	158.5	636.4	357.4	158.8	679.5	418	195.8
HOOK3	protein Hook homolog 3	4722.9	6094.7	5266	4406.6	5621.8	4890.3	5354.9	7223.7	6039.6	4192.8	5540.1	4791.6
AKAP8L	A-kinase anchor protein 8-like isoform 1	411.9	465.3	514.7	438.4	499	473.2	406	455.9	451.4	386.2	431.4	434.6
HNRNPF	heterogeneous nuclear ribonucleoprotein F	20278.1	17980	14466.5	19889.4	17682.3	14206.7	21072.3	18443.8	15096.6	19380.6	17460.4	14278.5
SEC24C	protein transport protein Sec24C	11169.3	12367	9189.3	9617.2	10956.3	8253	11801.8	13048.9	9389.3	11848.6	13092.4	9529.9
UHRF1	E3 ubiquitin-protein ligase UHRF1 isoform 2			297.7			329.2			309.3			278.1
ARHGAP31	rho GTPase-activating protein 31	1294.8	3399	706.2	1449.4	3187.7	651.1	1362.9	2814.6	684.5	1251.4	2954.6	628.2
TFDP1	transcription factor Dp-1 isoform X1			285.9			242.9			257.8			261.2
DDX55	ATP-dependent RNA helicase DDX55 isoform X1		230.7			231.4			228.1			227.1
TPM1	tropomyosin alpha-1 chain isoform Tpm1.1st	1024.6	1174.7	1015	830	1017.6	928.8	706.3	882	761.8	880.9	1051.4	891
PTPRCAP	protein tyrosine phosphatase receptor type C-associated protein precursor	1887.3	1965.4	1632.5	1469.4	1645.3	1334.8	1997.1	2099.7	1808.1	2130.6	2231.6	1826.7
DPH2	2-(3-amino-3-carboxypropyl)histidine synthase subunit 2 isoform a	810.6	981.6	772.2	662.6	822	646.4	597.2	778.8	600.8	793.8	931	758.7
EPC2	enhancer of polycomb homolog 2	349.1	372.8	124.9	344.8	333.7	127	350.2	356.6	108.4	358.8	338.1	115.1
AHSA1	activator of 90 kDa heat shock protein ATPase homolog 1 isoform 1	6427.3	5249.7	3227.8	6970.6	5698.9	3588.9	6891.5	5714.8	4020.9	6703.8	5423.8	3358.4
SCAP	sterol regulatory element-binding protein cleavage-activating protein isoform X1	399.9	782.6	700.7	335.2	743.1	662.1	373.5	683.3	633.7	372.2	734.9	649.8
NOL7	nucleolar protein 7	501.4	634.9	1040.2	444.1	549.1	858.9	478	566.9	851.3	625.5	763.8	1150.1
CLCN3	H(+)/Cl(-) exchange transporter 3 isoform b	927	700.8	670.1	781.8	569.9	574	786.2	1076.6	597.4	878.9	729.1	663.4
CALML5	calmodulin-like protein 5	6267.3	5461.4	4434.3	5701.7	5052.1	4384.3	6119.3	5263.9	4814.8	11017.1	9122.8	8731.9
FMO1	dimethylaniline monooxygenase [N-oxide-forming] 1 isoform a	1903.6	2175.5	3151.6	1592.5	1872.2	3076.4	1206.5	1449.2	2242.5	1631.4	1894.3	2712.9
CCDC28A	coiled-coil domain-containing protein 28A	353.5	944.7		292.7	912.7		327.7	925		354.3	901.4
XRCC6	X-ray repair cross-complementing protein 6 isoform 1	48734.4	49672.5	48892.1	49957.9	51901.5	50091.1	55691.4	55332.3	54283	54100.2	54542.1	53611.3
TIMMDC1	complex I assembly factor TIMMDC1, mitochondrial precursor	2954.6	584.5	750.2	2612.4	502.9	734.9	2268.2	469.4	625.7	2761.7	526	740.2
RPL21	60S ribosomal protein L21	2997.7	3342.5	3086.6	2900.7	3534.5	2997.4	4484.7	5189.9	4428.8	3335.8	3667	3328.8
RPL22	60S ribosomal protein L22	4849.5	4021	5136.9	5240.8	4573.5	4939.1	6117.2	5250.8	5621.5	5213.9	4373.5	5201.9
CERS1	ceramide synthase 1 isoform 1
ANKRD27	ankyrin repeat domain-containing protein 27			333.4			355.2			392.1			412.8
TRMT2A	tRNA (uracil-5-)-methyltransferase homolog A isoform X1	1440.1	2094.8	2210.2	806.3	1283.6	1581.5	1052.6	1416.1	1663.1	1483.6	2090.3	2161.9
HIKESHI	protein Hikeshi isoform 1	1743.6	2599.2	2859.3	1786.6	2546.9	2667.4	1904.4	2597.7	3255.7	1805.4	2756.2	2840.6
ERCC2	general transcription and DNA repair factor IIH helicase subunit XPD isoform 1	2149.9	2370.2	2735.6	2051.4	2247.3	2530.6	1982.6	2224.9	2366.2	2098.9	2224.7	2460.2
EIF3L	eukaryotic translation initiation factor 3 subunit L isoform 1	11101.3	11169.4	14165.7	10233.5	10727.4	13535.6	12923.5	12540.7	16210.8	12283.8	12479.6	15855.7
IPO8	importin-8 isoform 1	2013	1551.3	2086.6	1923.8	1180.4	1921.1	2080.1	1396	2012.1	1878.1	1464.3	1898.1
HSDL2	hydroxysteroid dehydrogenase-like protein 2 isoform 1	7012.4	7312.3	4691.8	5941	6337.9	4398.8	6054.7	6360.5	4108.1	7362.8	7776.8	4875.5
GTF2I	general transcription factor II-I isoform 1	20268.9	19294	19968.4	19250	17113.6	18045.8	20358.7	18345.7	19600.9	21238.3	19624.7	20771
SAMD4B	protein Smaug homolog 2 isoform X1	5232.8	3435.6	4142.1	4581.8	2815.9	3475.2	5424.8	3486.1	4323.8	4725.2	3056.1	3788.6
ACTN3	alpha-actinin-3 isoform 1	334.7	470.9	843.4	298.3	440.5	1039.9	303.4	336.2	917.1	296.5	422.4	926
AIFM2	apoptosis-inducing factor 2
TMC4	transmembrane channel-like protein 4 isoform 2	1086.4	1152.1	1673.4	950.8	1058.3	1540	757	843.4	1151.6	1135.8	1207.2	1704.6
VPS41	vacuolar protein sorting-associated protein 41 homolog isoform 1	1957	1778.1	774.8	1921.6	1708.6	904.4	2209.8	1765	757.5	1857.4	1639.7	759.3
RBM26	RNA-binding protein 26 isoform X15
GPALPP1	GPALPP motifs-containing protein 1 isoform X1	621.2	943	278.2	549.5	791.5	249.1	504.1	772.2	208.2	602.8	947.5	270.5
PRKD1	serine/threonine-protein kinase D1 isoform 1	4752.7	4567.5	3105.8	4462.1	4468.8	2955.8	4873.9	4887.1	3470.6	4307.7	4030.8	2865.9
EVI5	ecotropic viral integration site 5 protein homolog isoform X1	574.3	233.2	321.1	653	223.3	292	720.7	243.6	324.9	569.9	216.6	278.1
CYP27A1	sterol 26-hydroxylase, mitochondrial precursor	1678	2382	1203.1	1627.9	2257	1309	1476.2	2168	1445.5	1692.9	2373.5	1236.5
LRCH1	leucine-rich repeat and calponin homology domain-containing protein 1 isoform 1	2582.9	464.4	128	2456.8	441.7	137.9	2225.6	423.4	136	2376.4	452.8	121.7
PAIP1	polyadenylate-binding protein-interacting protein 1 isoform 1	7322.4	3874.9	3580.8	6862	4007.3	3956.4	6652.3	3949.3	3801.4	6605.5	3609.9	3566.2
LSM3	U6 snRNA-associated Sm-like protein LSm3	3722.2	3582	4946	3163.5	2897.5	3783.2	2974.1	2752.6	3464	3556.3	3362.6	4291.6
ESYT2	extended synaptotagmin-2 isoform X1	14778.9	12721.7	13952.2	14925.8	11832.2	12473.1	15485	13135.5	13353.9	15731	13488.3	14443.4
NDN	necdin	719.2		845.7	674.8		786.7	806.8		1117	656.2		729.2
UNC119B	protein unc-119 homolog B	1234.5	2232.6	1927.7	1257.4	1915.2	1603.5	1163.8	1965	1640.9	1172	2051.2	1716.4
CSK	tyrosine-protein kinase CSK	7168.6	6959.1	7624.3	6814.7	5964.5	6756	7533.2	7186.3	8054.9	6944.4	6752.7	7486.7
TNC	tenascin isoform X9			894.1			866.5			700			786.9
SMYD3	histone-lysine N-methyltransferase SMYD3 isoform 1	819.6	1300.8	2531.3	567.7	1044.4	1778.6	891.8	1485	2663.8	757.1	1205.5	2343.2
PNMT	phenylethanolamine N-methyltransferase	355.3	684.1	350.2	376.2	735.1	339.1	388	755.9	367.5	585.5	1143.2	572.4
PTK7	inactive tyrosine-protein kinase 7 isoform e	14085.4	16446.1	14453.6	13555.6	15392.3	13636.5	15641.6	17883.4	16926.7	12967	15041.6	14416.2
EYA3	eyes absent homolog 3 isoform X1		134.6	77.9		102.9	69.7		99.8	68.4		104.6	73.4
COX20	cytochrome c oxidase assembly protein COX20, mitochondrial isoform 2	1523.1		1291.7	1006.5		925.5	1175.2		1025.7	1611.6		1328.7
BCAP31	B-cell receptor-associated protein 31 isoform a	9125.8	13068	14818.7	8130.8	14441.5	15835.5	8134.6	14982.7	15453.6	8574.5	14549	15997.3
EIF3H	eukaryotic translation initiation factor 3 subunit H	8861.3	8554.2	9428.1	9959.5	9105.1	9583.9	9564.9	9764.3	10174.2	8795.2	8740.1	9664.6
FAM107B	protein FAM107B isoform b	1318	1444.6	1209.2	1020.2	1234.4	1191.4	1167.8	1634.3	1270.5	1230.7	1525.6	1295.6
TFAM	transcription factor A, mitochondrial isoform 1 precursor	4333.5	6473.7	6394.6	3547.6	5567.8	5493.1	3758.7	5583.2	5585.4	6100.3	8147.3	8393.3
RAB13	ras-related protein Rab-13 isoform 1	1583.2	1323.3	1946.8	1259.1	1120.5	1566.9	1167.2	1074.7	1541.4	1420.9	1251.2	1766.6
COMP	cartilage oligomeric matrix protein precursor	3578.3	2675	3805.2	4743.2	3714.4	5437.4	3647	2666	4037.1	3954.7	2900.9	4460.8
WDR26	WD repeat-containing protein 26 isoform a	2606.5	820.4	2607.8	2306	803.9	2358.8	2691.3	828.6	2627.9	2400.2	764.8	2469.2
BANF1	barrier-to-autointegration factor isoform X1	7828.2	7281.2	8931.1	9520.7	8229.2	10372.5	10459.9	9363.1	11351.9	9174	8572.8	9920.9
VPS8	vacuolar protein sorting-associated protein 8 homolog isoform X1	1956.1	2606.8	2370.5	2032	2535.3	2342	2311.5	2803.3	2464.8	2112.6	2816.1	2371.9
CCNT2	cyclin-T2 isoform b			155.6			150			159.6			149.7
PDIA3	protein disulfide-isomerase A3 precursor	73353.2	82927.6	78268.2	67568.6	78128.1	72388.5	74857.5	85749.1	80093.8	69878.4	79390.3	75586.5
HNRNPH3	heterogeneous nuclear ribonucleoprotein H3 isoform a	17923.8	11950.4	16561.1	14831.4	10647.3	14541.8	17804.6	13550.2	16754.1	17163.8	11831.7	15512.1
MAP3K20	mitogen-activated protein kinase kinase kinase 20 isoform X2	2117.7	1461.8	1576	1725.7	1310.1	1440.5	1680.9	1259.8	1331.8	1867.7	1283.7	1382
NDUFA11	NADH dehydrogenase [ubiquinone] 1 alpha subcomplex subunit 11 isoform 2	669.7			739.9			652.5			657.6
PPP1R11	E3 ubiquitin-protein ligase PPP1R11	628.5		1253.4	610.5		1134	537.5		1045.7	572.6		1296.5
RAB21	ras-related protein Rab-21	1571.3	3343.1	2369	996.1	2535.4	1846.9	1491.6	3652.3	2226.1	1569.8	3297.7	2433.4
EIF2S1	eukaryotic translation initiation factor 2 subunit 1	14964	13076.9	12384.4	15245.4	12580	12314.1	17422.7	15118.1	14149.8	15009.8	13201.4	12385.5
SMIM20	small integral membrane protein 20	685.2		1713.7	606.3		1231.3	606.3		1006.5	841.3		1367.8
WDFY1	WD repeat and FYVE domain-containing protein 1	5353.5	5280.1	3634.8	5563.8	5267.3	3914.7	5357.2	5466.9	4043.7	4736.9	4652.6	3393.3
HEPH	hephaestin isoform a	1957.5	2073.4	2126.2	2104	2134.5	2319.7	2340.7	2594.7	2690.4	1859.4	1728.7	1948.4
B3GALT6	beta-1,3-galactosyltransferase 6	859	814.3	925.1	798.8	690.6	830.2	681.7	620.1	678.2	757.3	692.5	763.3
PFN1	profilin-1	34713.2	43107	41938.3	34357.6	44667.2	41187.7	35058.9	44199.2	42149	34246	42531.8	41407.3
AGTRAP	type-1 angiotensin II receptor-associated protein isoform X1	163.3			169.8			149.7			147.8
CACYBP	calcyclin-binding protein isoform 1	2378.5	2319.6	2113.5	2635.8	2695	2478.8	3240.2	3089.2	2964.6	2470.1	2358.6	2212.5
ZCCHC3	zinc finger CCHC domain-containing protein 3	1193.6	768.4	998.6	1389.8	884.2	1067.2	1354.4	903.9	1103.9	1176.7	774.3	1053.2
CAMP	cathelicidin antimicrobial peptide preproprotein		1790.5	3229.3		2300.9	3943.9		1504.7	2508		1349.7	2466.8
PPP3CC	serine/threonine-protein phosphatase 2B catalytic subunit gamma isoform isoform 1	346.4	215.4	213.7	434.1	255.2	297.3	438.8	288.3	257.4	336.3	196.3	199.4
FAM126A	hyccin isoform 2	1156.2	888.5	625.1	930.3	720.4	625.4	964.6	717.9	503.3	1186.4	846.8	601.2
TEX264	testis-expressed protein 264 isoform X1	2236.8	2852.2	1379.5	2109.2	2626.1	1409	1973.7	2574.7	1237.4	2046.7	2661.7	1315.7
WDR18	WD repeat-containing protein 18	2400.2	4591.7	2885.2	2234.5	3952.8	2707.8	2554.6	3967.4	3098.6	2270.6	4048.3	2783.5
CLIC5	chloride intracellular channel protein 5 isoform X1	521	480.6	1393	557.5	485.7	1569.5	455.7	440.5	1220.3	537.8	536.2	1453.2
NDUFB1	NADH dehydrogenase [ubiquinone] 1 beta subcomplex subunit 1	228.1			173.8			223.6			263
CACUL1	CDK2-associated and cullin domain-containing protein 1	1125.4	1150.4	769.3	1117.2	1084.3	756.6	889.3	972.8	669.9	1046	1132.6	665.3
TXNL1	thioredoxin-like protein 1 isoform X1	14779.8	10521.9	12802	14768.6	10528.4	13161.3	15563.1	11112.9	13080.9	14379.7	9871.4	11928.2
CCNK	cyclin-K	1414	3320.2	2713.9	1268	2310.9	1681.1	1351.7	2649.2	2132.6	1458.4	3199.1	2689.1
DNMT3A	DNA (cytosine-5)-methyltransferase 3A isoform X1	993.9	1857.4	628.2	946.7	1602.3	483.9	888.5	1477.5	487.7	805.2	1516	519.2
COPS4	COP9 signalosome complex subunit 4 isoform 1	11362.8	10102.2	12123.4	11590.4	10233.8	11963.1	10832.5	10918.6	12495.4	11073.2	10658.5	12823.6
ARID2	AT-rich interactive domain-containing protein 2 isoform 1	838.7	418.9	442.2	698.1	332.9	324.9	703.2	368.5	396	797.3	427	481.9
FUK	L-fucose kinase	2930	3274.8	2805.8	2774.7	2927.6	2408.1	2776.8	3098.9	2459.2	3034.7	3504.9	2847.3
ANXA3	annexin A3	16209.6	18423.5	19780.5	11874.4	13896.4	15412.3	10937	12662.2	13309.6	20875.2	22565.5	23811.3
SLC25A24	calcium-binding mitochondrial carrier protein SCaMC-1 isoform 1	11759.2	6972.7	12896.4	13095.7	6930.1	12817.4	13308.7	7292.6	12696	13175.2	8097.9	13125
UBL7	ubiquitin-like protein 7 isoform X1	664.4	996.5	969.8	559.4	824.3	839.9	512.5	753.9	760.1	595.1	893.7	896.1
TSNAX	translin-associated protein X	4463.2	5247	5963.3	4223.6	5102	5736.8	4037.2	4866.9	5860.7	4297.8	5052.9	6088.1
DUSP23	dual specificity protein phosphatase 23	3402.8	5325.6	6503.6	3639.7	5417.4	6938.3	3310.7	4750.5	5999.8	3766.6	5724	6680.9
LOC112268271	uncharacterized protein LOC112268271
CYBB	cytochrome b-245 heavy chain	1710.8	679.4	765	1431.1	463.9	798.7	2092.1	923.2	953.5	1617.4	600.9	717.7
RBM34	RNA-binding protein 34 isoform 1	3793.8	1411	3030.4	3102.8	1159.3	2597.6	2934.7	1075	2410.4	3352	1235.5	2713.8
AGT	angiotensinogen preproprotein	8596.9	7594	7230.8	12502.9	11653.3	9621.5	10470.6	9384.7	8122.4	8913.6	7834	7019.1
MAPK11	mitogen-activated protein kinase 11	3188.2	736.8		3127.5	639		3299	734.4		2735.4	616
GPT	alanine aminotransferase 1 isoform X1	1111.4	1194.4		1098.1	990.2		1122.2	813.8		1155.3	1052.8
AIMP2	aminoacyl tRNA synthase complex-interacting multifunctional protein 2 isoform a	5066.7	3476.4	2964.5	4976.7	3336.5	2582	4974.7	3496.2	3033.9	4873.3	3354.3	2913.8
WWC3	protein WWC3	2742.3	2384.6	2109.2	2480.6	2271	1867.7	2466.1	2112.9	1835.8	2696.6	2203.9	2048.1
MPDU1	mannose-P-dolichol utilization defect 1 protein isoform X1		1011.6	94		847.6	63.6		1125.1	91.8		1098.8	114.1
HIST1H4C	histone H4	72031.8	61737.4	59386.4	72369.8	64894	60643.8	79751.1	73392.5	67539.1	73569.8	65355.1	61931
RHBDD2	rhomboid domain-containing protein 2 isoform a			112.8			83.1			99.8			92.5
EEF1B2	elongation factor 1-beta	6229.1	9130.5	6417.2	7863.3	10937.1	7918.7	9587.7	12876.4	10162.2	6692.8	9868.5	7327.6
PEX5	peroxisomal biogenesis factor 5 isoform X1	4230.2	6489.5	2488.7	4031.2	6853.2	2442.1	3608.2	6077.5	2182.1	3964.4	6164.8	2302.7
POLR3A	DNA-directed RNA polymerase III subunit RPC1	2069.9	5695.7	7306	1842.9	4399.9	5725.9	1983.4	5032.7	6439.1	1950.7	5276.7	6847.6
RENBP	N-acylglucosamine 2-epimerase	346.3	681.2	306.9	421.2	773.9	381.9	383.7	657.5	305.3	380.9	663.7	298.8
MRPS2	28S ribosomal protein S2, mitochondrial isoform X1	2618.7	1644.6	1773.2	2505	1754	1615.9	2380.7	1787.5	1487.6	2558	1833.3	1619.4
LPXN	leupaxin isoform 1	386.2	1120.4	1271	328.3	977	1106.5	315.6	991.9	1088.5	365.1	976.6	1131.7
KCTD9	BTB/POZ domain-containing protein KCTD9	469.1		340.7	526.5		372.6	449.6		315.4	487.2		325.5
FLII	protein flightless-1 homolog isoform X1	212.2	227.6	207.1	183.2	212.8	207.8	166.8	174.2	171.5	182.5	213.8	185.7
ERH	enhancer of rudimentary homolog	866.7	768	1330.3	1052	840	1692.4	1524	1217	1792.2	990.9	856.3	1173.8
SEC11C	signal peptidase complex catalytic subunit SEC11C isoform 1	1331.4	1668.4	1791.9	1541.2	1661.8	1679.1	1786.9	1746.7	1888.4	1967.3	2094	2086.8
CORO7-PAM16	CORO7-PAM16 protein	7031.6	5524.5	6493.5	6885.2	5188	6671.7	6731	5408.8	6616.7	6743.2	5288.7	6339.1
MAP4K2	mitogen-activated protein kinase kinase kinase kinase 2 isoform X1	1761.2	1506.8	1282.7	1778.8	1580.2	1426.9	1675.6	1711.4	1274	1674.7	1582.2	1190.5
LYN	tyrosine-protein kinase Lyn isoform X1	1242.9	353.9	1300	1187.7	275.1	1210.5	1168.7	305.1	1172.4	1176.8	354	1246.6
PRPF31	U4/U6 small nuclear ribonucleoprotein Prp31	8564.9	5170.3	8442.3	7322.6	4819.2	7362.6	8164.8	5100.2	8138.6	8457	5005.5	8117.8
RPL7A	60S ribosomal protein L7a	11644	12185.5	11413.1	11003.2	12083.2	11262.6	13879.4	14076.1	13768.8	13025.2	13253.5	12892
TOMM70	mitochondrial import receptor subunit TOM70	6696.2	7906.1	8644.3	6262.3	7693.9	8774.5	6470.5	7265	8326.7	7556.2	8313.9	9411.2
HINT2	histidine triad nucleotide-binding protein 2, mitochondrial isoform X1	3634.6	2665.6	2125.9	4044	2910	2324.7	4625.1	2842.9	2443.4	4327.7	3148.8	2386.2
FIP1L1	pre-mRNA 3'-end-processing factor FIP1 isoform X1	5436.6	3723.2	3514.8	4685.1	3215.1	3045.9	4470.1	3078.9	2802.2	4585.2	3120.1	2822
DNAJC3	dnaJ homolog subfamily C member 3 isoform X1	2183.7	6175.8	5788.7	2599.3	6094.7	6117.6	2730.8	7523.8	7317.5	2264.9	6522.8	6144.7
NPEPL1	probable aminopeptidase NPEPL1 isoform 1	1921.8	2922	2296.9	1860.9	2359.8	1798.9	2367.5	3570	2455.8	2278.3	3242.6	2663.5
LOC112267951	collagen alpha-1(III) chain-like	315.1			231.6			271.5			282.9
LRWD1	leucine-rich repeat and WD repeat-containing protein 1 isoform 1	1731.7	1725.4	1234.5	1544.4	1337.1	1127.2	1592.4	1399.6	1172	1701.4	1665.8	1177
STK38L	serine/threonine-protein kinase 38-like isoform X1	2074.6	2056.3	1497.3	1754	1862.1	1427.9	1767.4	1925.4	1411.7	2045.4	2140.5	1548.2
UBE2I	SUMO-conjugating enzyme UBC9 isoform X1	3221.8	2372	3243.3	2735	2118.5	2876	3423.4	2599.4	3453.9	3658.1	2652	3574.3
VAT1L	synaptic vesicle membrane protein VAT-1 homolog-like	1406.8	1848	1535.1	940.5	1395.9	1126	1690.9	2173.5	1747.1	1980.4	2402	1988
NAPRT	nicotinate phosphoribosyltransferase isoform X2	7026.7	7322.4	5333.9	5673.4	5646.2	3666.1	7576.3	6927.1	4697	7419.6	7325.3	5155.3
ITSN2	intersectin-2 isoform X1	1053.8	1762.5	1283.3	845.3	1335.9	1052.5	818.5	1261.8	1051.2	1075.2	1574.8	1417.7
CASP7	caspase-7 isoform delta	2752.5	2749.1	1925.2	2459	2764.2	1865.9	3074.5	3404.4	1938.6	3031.8	2902.3	1698.5
WDR37	WD repeat-containing protein 37	1975.4	1280	3910.2	1854.3	1214.1	3976.4	1824.7	1099.8	3566.8	2054.7	1264.1	3614.3
MOGS	mannosyl-oligosaccharide glucosidase isoform 1	20673.7	20112	20095	18034	18091.3	16942.2	21005.5	20203.7	19932	20393	19925.1	19548.3
PRKAR2B	cAMP-dependent protein kinase type II-beta regulatory subunit	3066.8	4815.3	4181.5	2590.7	3627.6	3158.3	3947.7	4782.4	4145.5	3265.9	4778.1	4126.1
HDDC2	HD domain-containing protein 2	1222.5	1651.1	2086.2	662	947	1218.7	837.8	1255.5	1612.5	1105.7	1565.4	2007.7
POFUT1	GDP-fucose protein O-fucosyltransferase 1 isoform 1 precursor	4057	4151	4433.1	3939.1	3884.9	4552.2	5495.4	5187.6	6457.8	3885.8	3944.6	4439.6
ZFP64	zinc finger protein 64 isoform a	212.3			195.1			210.2			207.2
CLASP2	CLIP-associating protein 2 isoform X17	4021	1742	804.1	3299.5	1607.7	871.2	3152.8	1548	885.2	3972.5	1616.7	875.6
NNMT	nicotinamide N-methyltransferase	3482.7	2905.3	2438.1	4933.4	4199.8	3141.2	4592.9	3924.6	2992.2	3385.4	2839.5	2311
ARAF	serine/threonine-protein kinase A-Raf isoform X1	1622.3	702.4	1183.2	1489.5	666.4	1053.6	1572.5	813.6	1110	1602.3	717.9	1220
PANK2	pantothenate kinase 2, mitochondrial isoform 1 precursor	2402	237.1	2153	1947.3	258.9	1867.8	1722.6	220.7	1510.1	2206.7	230.8	1764.2
MTHFS	5-formyltetrahydrofolate cyclo-ligase isoform a	724.8	776.3	383.7	951.3	967.5	433.8	982.2	1035.8	433.3	725.1	772.8	358.8
EIF2D	eukaryotic translation initiation factor 2D isoform 1	2231.5	1667.8	1455.1	2083	1623.5	1285.3	2223.4	1610.9	1881.5	2220.6	1588.7	1596.8
DDX5	probable ATP-dependent RNA helicase DDX5 isoform b	18415	16948.3	15969.7	19121.4	17722.2	17349.1	23261.5	21920.9	21381.9	18219.6	16788.8	16052.3
RCC2	protein RCC2	8830.8	11931.3	9496.3	7673.4	9971.9	8713	8487.1	10823	9673.8	8737.4	10922.8	9254.7
CMBL	carboxymethylenebutenolidase homolog	4330.4	4680.2	6111.8	3887.4	4530.4	5832.2	3652	3950.2	5184.4	5000.7	5318	7386
RPA1	replication protein A 70 kDa DNA-binding subunit isoform 1	11813.6	12318.7	10170	11883	13045.4	10934.5	12455.4	13960.9	12104.4	12099.8	13219.9	10832.3
POP7	ribonuclease P protein subunit p20	460.7	674	279.7	428.2	618.6	250.4	347.2	534.9	214.6	508.3	670.1	263.6
ATP2A2	sarcoplasmic/endoplasmic reticulum calcium ATPase 2 isoform b	23774	26156.6	20679	25090.9	28042	22080.8	26622.7	28831.7	23706.1	23654.3	25515.7	21730.5
TRAF2	TNF receptor-associated factor 2 isoform X1	1938.4	805.6	891.6	1805.4	783.6	937.8	1852.3	909.5	966.9	2029.3	884.9	987.7
CWC22	pre-mRNA-splicing factor CWC22 homolog isoform X1	1298.2	890.1	619.9	1330.8	759.1	685.1	1331.8	707	631.2	1183.1	827.6	594.3
GIMAP8	GTPase IMAP family member 8 isoform X1		907.9	1346.1		834.4	1241.3		842	1390.6		812.4	1326
ERCC3	general transcription and DNA repair factor IIH helicase subunit XPB isoform X1	1335.6	1463.4	501.8	1137.1	1256.4	441.8	1476.5	1625.9	455.5	1308.7	1360.1	439
PDCD10	programmed cell death protein 10 isoform X1	2969.8	1722.1	4063.7	2700.5	1531.2	4011.4	3241.5	1772.7	4994.7	3250.4	1792.9	4447.9
TRIM47	tripartite motif-containing protein 47	2351.2	4566.8	2793.9	2171.6	5212.8	3046.7	1924.7	3526.9	2076.8	2182.1	4358.7	2636
LMNB2	lamin-B2	42649.4	51102	53487.1	37219.2	43104.1	45173	40376.7	45912.9	47313.6	43671.5	52224.8	54945.2
NCEH1	neutral cholesterol ester hydrolase 1 isoform a	1294.1	1789.5	1410.3	1449.6	1804	1399	1302.7	1661.6	1266.5	1390.1	1795.9	1421.2
AKR1B15	aldo-keto reductase family 1 member B15 isoform X1	1111.8			1096.2			1830			1042.3
TOLLIP	toll-interacting protein isoform 1	2625.1	2104.1	1816.1	2162.1	1803.4	1808.3	2671.9	1853.2	1596.1	2980	2230	1851.2
BCAP29	B-cell receptor-associated protein 29 isoform X1	456	1014	866	426.6	836.5	748.6	570.9	971.8	1027.5	472.3	886.7	1009.4
RFT1	protein RFT1 homolog	683.1	222.2	248.9	930	343.1	219.4	743.2	237.8	234.3	676.3	226.2	238.5
ERLIN2	erlin-2 isoform X1	10631.1	8838.6	8744.7	9062.3	8047.1	7831.2	11466.6	9377.7	9304.2	12711.7	9698.8	9848.5
XPO7	exportin-7 isoform X1	9378.1	10270.5	10385.8	8113.9	9319.9	9079.7	9805.1	10662.2	10915.3	9907.4	10489.4	10900.2
FBXL12	F-box/LRR-repeat protein 12 isoform X1	241.8			256.9			255.9			205.2
ZDHHC20	palmitoyltransferase ZDHHC20 isoform 3	1570.8		1060.1	1169.7		712	1102.7		679.4	1462.8		876
PDE12	2',5'-phosphodiesterase 12 isoform 1 precursor	2319.9	3856.9	3406.4	2158.8	2916.4	2494.3	2145.1	3155.7	2700.1	2376.7	3875.7	3301.9
USP25	ubiquitin carboxyl-terminal hydrolase 25 isoform USP25m	852.5	734.4	491	747.2	629.1	410	711.4	610	367.4	816.1	643.3	412
IQCN	IQ domain-containing protein N isoform a	409	486		812.5	930.2		251	311.2		366.8	418.1
KLHDC2	kelch domain-containing protein 2	858.7	709.8		611.8	533.5		747.6	643.3		789	680.6
SHARPIN	sharpin	1456.6	1667.8	1329.1	1333.3	1205.1	880.7	1157.8	1100	827.1	1216.7	1590.6	1329.9
KLC4	kinesin light chain 4 isoform b	3319	1738.6	6009.9	3314.7	1739.5	5185.3	3156.5	1681.8	5028.1	3426	1692	5666.4
FRZB	secreted frizzled-related protein 3 precursor	2950.1	3713.1	2475.8	1836.9	3026.2	2261.3	2052.6	2999.9	2136.2	2967.5	3670.2	2569.1
CSNK2A2	casein kinase II subunit alpha'	1977.2	1059.6	1842	2006.2	1102.4	1890.5	2078.4	1215.4	1969.2	2269.3	1196.4	1940.5
GAMT	guanidinoacetate N-methyltransferase isoform a	606.3	807.3	378.5	347.1	409.1	181.5	518.5	658.4	390.5	617.4	780.5	408
PFKL	ATP-dependent 6-phosphofructokinase, liver type isoform b	11456.9	11305.2	11505.2	12376.8	10985.1	11078.9	11383	10277.8	11195.3	12135.9	11910.4	12317.9
PSMB4	proteasome subunit beta type-4	10349.1	8122.1	9036.6	10845.2	8579.8	10014.5	11732.1	9161.6	10237.8	10703.1	8606.1	9608.9
ALDH18A1	delta-1-pyrroline-5-carboxylate synthase isoform X1	12211.2	12553.2	14671.6	10611.5	11128.9	12933.5	12171.8	12925.7	15117.5	10963.2	11877.3	13625.6
PCDH1	protocadherin-1 isoform X1	1388.6	1154.9	819	1591.5	1182.9	821.2	1177.8	959.1	622.1	1357.9	1109.8	784.1
CSNK1E	casein kinase I isoform epsilon	544.6	526.6	721.8	591.3	364.4	539.4	466.5	283.5	454	465.2	460.1	652.8
QDPR	dihydropteridine reductase isoform 1	5079.9	5386.4	5225.8	5427.9	5440.3	5536.8	5392.5	5639.5	5026.9	5381.2	5684.4	5235.5
TRIP11	thyroid receptor-interacting protein 11 isoform 1	7773.7	8222.2	7693.2	6619.9	6709.2	6275	7412.8	7464.3	6631.3	7541.3	7934.4	7351.7
CAPN2	calpain-2 catalytic subunit isoform 1	10051.1	12568.7	11479.3	9654	11275.9	10253.7	9598.1	11722.5	11122.6	10657.4	12235.4	11696.3
WDR59	GATOR complex protein WDR59 isoform X1	367.1	331.4	343.5	331.9	298.7	317.3	204	208.4	214	335.7	283.6	296.9
PRG2	bone marrow proteoglycan isoform 1 preproprotein	468.8	402.6	360.5	754.2	660.7	703.1	519	459.2	412	329.5	271.2	276.1
DCUN1D4	DCN1-like protein 4 isoform 3		1092.7			1068			1173.2			1047.4
RBM10	RNA-binding protein 10 isoform X1	8928.5	6977.7	6652.8	7419.4	5943.8	5653.3	7496	5998.2	5657.5	7997.1	6287.7	6147.8
BNC2	zinc finger protein basonuclin-2 isoform X1	254		406	319.1		467.9	274.4		460.1	249.9		397.9
MPST	3-mercaptopyruvate sulfurtransferase isoform 1	6781.2	7767.7	5176.3	6138.1	6477.2	4295.5	5347.5	5661.3	3954	6904.4	7629.7	5523.7
LTBP3	latent-transforming growth factor beta-binding protein 3 isoform X1	406.5	253		361	234.3		401.6	248		354.3	244.4
MEX3A	RNA-binding protein MEX3A	1359.6	807.3	800.6	1206.3	654.6	763.6	1198.8	595.7	709.6	1146.3	655.4	741.2
TANC1	protein TANC1 isoform X2			225.9			203.8			213.4			231.8
UQCRH	cytochrome b-c1 complex subunit 6, mitochondrial isoform 1 precursor	3336.1	1216.9	2180.1	3506.4	1371.8	2309.8	3353.8	1167.6	2085.6	3145.2	1207.5	2208.9
DCHS1	protocadherin-16 precursor	19463.3	21534	20350.1	15678.9	18119.8	16034.4	22826.1	24942.9	21752.6	16827.1	18352.4	17458.1
PAFAH1B1	platelet-activating factor acetylhydrolase IB subunit alpha isoform X1	10045.4	9713.9	11739.4	9860.1	9651.6	11913.2	11677.8	10796.6	13076	10544.7	9898.5	11507.7
AS3MT	arsenite methyltransferase	2163.6	1869.7	582.2	1713	1524.8	766.7	2554.1	2041.4	1054.9	2016.5	1720.2	590.3
PET100	protein PET100 homolog, mitochondrial	333.8	564.4	830	304.8	604.6	924.3	262.8	549	827.4	357.6	648.5	901.7
C1QBP	complement component 1 Q subcomponent-binding protein, mitochondrial precursor	4807.4	3763	5466	5843	4875.1	6377.8	5295.3	4430	5929.3	5409.3	4696.5	6094.3
PPP1R2	protein phosphatase inhibitor 2 isoform 1	1832.4	2154.9	2328.2	1601.7	1789.2	2134.7	1761.2	2354.6	2324.7	1798.3	2261.6	2314.5
FARP1	FERM, ARHGEF and pleckstrin domain-containing protein 1 isoform X2	12606.7	12218.1	12514.9	9508.8	9749.5	9832.3	10375.7	10868.1	10434.6	11670	11622.8	10889.3
FGGY	FGGY carbohydrate kinase domain-containing protein isoform X1	1085.1	1366.8	630.8	1094.3	1367.6	583.6	803.9	939.7	411.7	1175.4	1298	664.6
DENND1A	DENN domain-containing protein 1A isoform X1	1245.5	3311.8	892.3	1084	3157.2	710.2	1718	3455.8	811.6	1245.5	2921.4	686.6
FAHD1	acylpyruvase FAHD1, mitochondrial isoform 1	1886.6	2281.9	2240.1	1736.9	1802.5	2141.1	1898.5	2088.9	2303.2	2044.8	2373.2	2518.9
REM1	GTP-binding protein REM 1 isoform X1			628			598.6			710.4			632.7
MAFF	transcription factor MafF isoform a	506.1	896.4	626.9	344.6	697.6	544.3	440.6	893.2	588.6	541.6	999.5	672.4
NEFM	neurofilament medium polypeptide isoform 1	273.4			325.2			257.9			194.9
GIMAP4	GTPase IMAP family member 4 isoform 2	4710	2782.3	2637.1	3086.2	2121.5	1991.6	3284.3	1863.2	1900	4243.5	2370.5	2344.6
MFAP5	microfibrillar-associated protein 5 isoform a precursor	389.6	651.7	245.7	273.3	596.5	128.5	580.8	1125.7	492.7	554.9	856.6	445.9
CAVIN3	caveolae-associated protein 3	5353.6	6849.2	6298.4	5111.8	6280	6209.7	4167.9	5772.7	4890.7	5002.1	6634.6	5923.2
SCARA5	scavenger receptor class A member 5	350.5	411	71.7	350.4	619.2	63.7	317.3	371.9	52.6	479.8	550.3	82.7
DPT	dermatopontin precursor	7846.3	7270.4	9451.2	8104.2	7456.2	9731.5	6131.8	5295.9	7202.8	8503.7	8091.2	10070.6
VPS13C	vacuolar protein sorting-associated protein 13C isoform 2A	20342.9	16748.3	10760.1	19130.7	15745.3	9769.9	20253	17353.7	10877.4	20545.9	17150.2	10957.1
AGL	glycogen debranching enzyme isoform X1	11960.8	12473.7	12955.3	10276.7	11235.5	11503.5	11388.7	11852.9	12098.8	12911.5	13872.1	14241.3
MAGEA4	melanoma-associated antigen 4 isoform X1	4913.5	5803	4660.5	11468.6	12914.5	8989.9	9833.3	11178	7531	4192	4767.7	3962.2
SF1	splicing factor 1 isoform 6	6506	5748.7	8935.7	5841.1	4725.4	7612.7	5824.7	5275.7	7988.9	6128.7	5406.2	8363.3
STX8	syntaxin-8	5549.1	3835.6	4734.6	4756.9	3078.4	3777.4	5258.5	4372.8	4720.6	5276.8	4067.7	4798.9
TXNDC15	thioredoxin domain-containing protein 15 isoform 1 precursor	455.7			569.1			470.8			443.5
DHODH	dihydroorotate dehydrogenase (quinone), mitochondrial	412.4	2192	1998.3	345.6	2110.8	2102.8	248.2	1594.9	1645.4	342.7	2002.3	2006.1
ABCA8	ATP-binding cassette sub-family A member 8 isoform 1	1373.9	1614.7		880.5	1218.2		802.8	1099.2		1393.3	1538.6
SLC4A1	band 3 anion transport protein	7211	5777.5	7414.6	14207	13163.7	13142.8	6678.1	5423.1	6806.5	7753.3	6148.8	7591.7
C17orf75	protein Njmu-R1	1564.4	1378.8	1509.5	1577.5	1267.6	1497	1857.1	1620.8	1813.4	1639.6	1443	1544.8
ARHGEF40	rho guanine nucleotide exchange factor 40 isoform X1	7726.5	12591.4	8215.5	6063.9	10621.7	6664.2	6921.7	12362.7	7773.3	6717.5	11232.3	7569.3
EPN2	epsin-2 isoform b	1296.3	2407.4	1910.4	1127.1	1898.5	1697.5	1283.5	2115.9	1908.7	1213.6	2254.6	1836.2
PIGX	phosphatidylinositol-glycan biosynthesis class X protein isoform 1 precursor	592	434.6	733.6	584.1	434.5	688.4	557.1	412.6	645.1	575.7	483.2	712
HPS5	Hermansky-Pudlak syndrome 5 protein isoform X1	710	743.1	200.6	693.7	697.8	232.6	602.4	573.5	135	682.5	680.3	164.3
DTD2	D-aminoacyl-tRNA deacylase 2	317.7			329.5			300.3			319.8
GOSR2	Golgi SNAP receptor complex member 2 isoform D	2831.8	1372.9	839.7	2644.1	1088.4	729.9	4263.1	1470.4	1108.4	2773.7	1161.9	722.3
NDE1	nuclear distribution protein nudE homolog 1 isoform X5	6079.3	2900.3	2458.6	5008	2394.6	1888.7	4461.8	2091.6	1635.3	6097.6	2810.1	2382.7
NFATC3	nuclear factor of activated T-cells, cytoplasmic 3 isoform 1
HIBCH	3-hydroxyisobutyryl-CoA hydrolase, mitochondrial isoform X1	9439.5	9307.2	10791.1	8312.1	8004.5	9137.9	8732.7	7978.4	9407.6	11141.2	10690.5	12845
SH2B1	SH2B adapter protein 1 isoform 1	1162.6	1743.5	1854.3	680.7	1054.4	1343.1	775	1195.6	1567.7	1118.4	1686	1850.8
PTDSS2	phosphatidylserine synthase 2 isoform 1	1101.3	1554.7	1597.8	974.4	1377.5	1474.2	1168.5	1560	1643.4	1219.6	1721.4	1803
SRP14	signal recognition particle 14 kDa protein isoform 1	7116.8	5592.7	10279.6	6939.2	5332.5	9851.1	8812.8	6411.5	11968.7	7719.8	5985	11130.4
NUP210	nuclear pore membrane glycoprotein 210 precursor	6099.9	8393.9	5666.2	5311	6641.4	4311.7	6556.2	8188.3	5065.6	7046.5	8908	5629
TXNDC9	thioredoxin domain-containing protein 9	1219		782.7	944.9		537.2	1596.5		1103.3	1177		845.1
PAPLN	papilin isoform X6	311.7	433.1		370.9	334.9		261.3	259.7		291.2	339.2
NDUFAF3	NADH dehydrogenase [ubiquinone] 1 alpha subcomplex assembly factor 3 isoform a precursor	799.6	807.9	933.5	1044	1041.6	1262.9	830.3	956.3	1017.6	666.5	745.4	883.9
NADSYN1	glutamine-dependent NAD(+) synthetase	2305.6	345.7	335.4	2241.7	372.3	342.9	1898.7	274.4	263.8	2032.4	327	343.2
ABRAXAS2	BRISC complex subunit Abraxas 2	205.1	1967.7	1823	214.1	1790	1561.3	228.9	2056.9	1696.4	206.6	2023.6	1691.8
FAU	ubiquitin-like protein fubi and ribosomal protein S30 precursor	2746.2	2463.1	2553.7	2257.5	1888.2	2124.4	3751.9	3257.9	3787.3	2967.4	2595.7	3030.4
SERPINB8	serpin B8 isoform a	1061.4	952.5	929	910.1	794.1	719.8	1021.5	799.9	789.6	1035	902.2	846.1
KHDRBS1	KH domain-containing, RNA-binding, signal transduction-associated protein 1 isoform 1	14196.2	14434.5	14346.8	13469.3	13776.2	14702.8	15409.3	14799.6	16166.3	13778.4	13387	14464.5
PLCH1	1-phosphatidylinositol 4,5-bisphosphate phosphodiesterase eta-1 isoform X1	864.7	464.1	1357.8	1174.1	700.1	1746.8	1196.3	781.9	1902.1	938.4	614.4	1610.1
LDHA	L-lactate dehydrogenase A chain isoform 3	34954.8	35346.7	24946.2	38609.1	38268	27781.4	49474.6	48692.1	32094.4	34017.7	35542.6	23403.5
MTA2	metastasis-associated protein MTA2 isoform 1	9735	9961.8	9463	8217.6	8857.6	8144.5	8871.9	8970.9	9023.7	9020.3	8930.1	8584.4
CGNL1	cingulin-like protein 1 isoform X1	14360.7	12948.4	8951.7	10641.7	9513.8	6541.2	11595.9	10012.1	7116.2	13340.5	11904.7	8449
MCAT	malonyl-CoA-acyl carrier protein transacylase, mitochondrial isoform a precursor	2760.2	2158.5	1386.9	2804	2004.8	1282.4	2218.7	1636.2	1039	2796.7	2134.5	1426.3
ASPH	aspartyl/asparaginyl beta-hydroxylase isoform X1	14120.9	14245.3	22202	11641.1	11601.6	19428.3	14595.1	15200.4	24485.9	14293.6	14981.4	22933.3
MMAA	methylmalonic aciduria type A protein, mitochondrial isoform X1		1092.1	1771.8		868.9	1595.5		810.8	1431.8		948	1769.5
LAMTOR1	ragulator complex protein LAMTOR1	3826.4	2990.3	3223.8	3674.7	3031.2	3135.4	4006.9	3232.3	3294.8	3778.6	2979.2	3075.6
UTP25	digestive organ expansion factor homolog			1283.7			1300.2			1133.1			1154.5
SH3GLB2	endophilin-B2 isoform X2	2625.8	2949.2	1979.9	2021.3	2467.6	1690.4	2340.6	2446.6	2036.9	2832.1	3497.5	2038
GBP3	guanylate-binding protein 3 isoform 1	346.4	393.9	330.5	292.6	309.4	246.8	348.1	419.3	360	286.2	323.9	272
STK32C	serine/threonine-protein kinase 32C isoform X1			569			399.3			486.6			486.7
OTUB1	ubiquitin thioesterase OTUB1	5955.6	4867.1	4850	5718.7	4327.6	4547.4	6206.6	4904.1	5604	6144.8	4754.9	5214.4
WDR11	WD repeat-containing protein 11	2500.7	2799.5	4688	2479.3	2620.7	4498.3	3211.1	2847.1	5519	2645.1	2761.5	4792.1
CUL4A	cullin-4A isoform 1	8494.9	6926.9	6452.1	7146.3	5778.7	5075.7	8780.8	6258.3	5745.4	8171.8	6867.8	6323.5
RAMAC	RNMT-activating mRNA cap methyltransferase subunit	829.4	1901.7	961.2	703	1742.9	883.6	681.8	1663.4	786.4	701.6	1716.4	854.5
C20orf27	UPF0687 protein C20orf27 isoform 1	1377.5	1402.4	1808	1483.7	1313.7	1722.4	1536.9	1131.2	1483.2	1325.9	1428.7	1907.7
ECPAS	proteasome adapter and scaffold protein ECM29 isoform 4	14431.9	14469.8	10416.1	13631.4	13500.5	10432.3	16761.4	17079	13068.3	13672.2	13970.3	10526.8
WDR19	WD repeat-containing protein 19 isoform X1	327			222.2			392.6			321.7
YIPF4	protein YIPF4	2055.7	474.8	2242.5	1910.1	449.5	2060.9	2304.1	748.5	2439.6	2026.6	501.1	2197.5
MSTO1	protein misato homolog 1 isoform a	2224.9	2588.2	4076.5	1731.4	2133.9	3669.8	2606.1	3294.5	4928.2	1932.8	2354.4	3657.2
ING4	inhibitor of growth protein 4 isoform 9		467.6	548.3		360.3	418.6		374.4	432.6		457.4	533.2
OSR1	protein odd-skipped-related 1 isoform X1	1870.8	1593.7	1020.6	1718.1	1493.5	987.3	1832	1503.8	984.7	1636.5	1310.7	898.8
PPCDC	phosphopantothenoylcysteine decarboxylase isoform X1	897.2	521.1	281.3	689.6	417	246.5	718.6	433.9	218.8	871.2	545.5	304
SNRPB	small nuclear ribonucleoprotein-associated proteins B and B' isoform B'	6689.4	3442.5	3905.9	4540.2	2562.1	2910.6	6870.6	3886.6	4090.7	6304.2	3352.1	3532.7
OSBPL5	oxysterol-binding protein-related protein 5 isoform X1	1847.8	2365.5	2344.5	1449.2	1810.3	2117.6	1625.5	1996.9	2023.9	1642.6	2121.9	2285.1
RPL30	60S ribosomal protein L30	8584.7	5226.6	5610.1	9870.8	5378.5	6016.5	10419.4	5772.4	5607.5	8859.3	5359.5	5127.9
ASH2L	set1/Ash2 histone methyltransferase complex subunit ASH2 isoform X1	1394	451.4		1360.7	361.8		1346	342.9		1401.1	410
COLGALT1	procollagen galactosyltransferase 1 precursor	10828.1	13874.1	16062.6	13776.6	18598.3	20677.1	14155.1	17843.6	19268.7	10263.9	13510.2	15282.6
FRMD6	FERM domain-containing protein 6 isoform 2	1222.5	159.7	911.7	1004.4	131.6	678.6	947	149.1	604.4	1175.6	179.1	842
NUMBL	numb-like protein isoform a	3649.6	1460.2	1327.9	2765.2	880	1147.6	2858.6	840.8	1045.2	3093.6	1102	1141.8
HPS6	Hermansky-Pudlak syndrome 6 protein	1637.2	519.4	634.3	1194	490.5	448.6	1299.8	517.4	583.2	1495.6	532.6	623.1
LDAH	lipid droplet-associated hydrolase isoform X1	838.1	1475	982.7	505.6	1231.5	621.5	673.1	1138.5	813.1	714.8	1261.6	881.4
MAPK3	mitogen-activated protein kinase 3 isoform 1	8736	10945.9	11294.4	7952.4	11227.3	10346.4	6644.2	8040.2	8791.8	8465.2	10515.5	11610.1
FCGR3A	low affinity immunoglobulin gamma Fc region receptor III-A isoform a	980.5	198.9	1312.1	1185.7	177	1448.8	1041.2	195.3	1186.5	1019.2	189.4	1271.7
ACOT9	acyl-coenzyme A thioesterase 9, mitochondrial isoform a precursor	12492.3	9949.5	8956.4	10199.4	8196.8	7743.7	12650.5	9858.7	8964.8	11523.2	9214.7	8278.9
UTP3	something about silencing protein 10	1054.8	1025	1655.1	1043.6	1131.3	1616.1	888.5	886.7	1314.9	933.3	912.2	1452.6
SETX	probable helicase senataxin isoform X1	782			720.3			933			756.3
FKBP15	FK506-binding protein 15	8554	6374.7	7039.2	7545.6	5611.6	6514.4	8913.9	6719.2	7687	8476.4	6096.9	6552.4
TPK1	thiamin pyrophosphokinase 1 isoform X2	369			339.9			280.2			393.9
PPP4C	serine/threonine-protein phosphatase 4 catalytic subunit isoform 1	1436.9	1067.6	1348	1116.4	815	1128.4	1003.4	730.2	984.2	1337.6	899.2	1229.9
CKB	creatine kinase B-type isoform 1	6995.1	6828.9	7882.1	7871	7503.6	8670.1	5124.3	5422.8	5566	6481.2	6524.5	7309.4
RARS	arginine--tRNA ligase, cytoplasmic	19186.4	17531.6	22913.4	19625.5	18075.9	24077.5	23298.1	18438.3	24455.5	19132.3	17312.5	22274.3
TAB2	TGF-beta-activated kinase 1 and MAP3K7-binding protein 2 isoform X1	667.7	574.1	1089.8	640.5	479.7	1091.3	650.5	457.6	933	629.4	519.7	987.7
DIS3L	DIS3-like exonuclease 1 isoform 1
FAM129A	protein Niban isoform X1	8329.2	8765.7	9124.3	6905.4	7842.5	7636	6818.8	7812.8	7618.9	9304.4	9826.5	9973.5
IARS	isoleucine--tRNA ligase, cytoplasmic	24737.5	22798.5	23099.5	23349.9	20534	20593.2	26024.5	26087.4	26722.3	22434.7	22890.4	23063.2
ABI2	abl interactor 2 isoform X1	3559.3	1942.4	2321.3	2943.9	1483.4	1749.7	3867.8	2027	2843.5	3582.9	1879.3	2265.6
C1QA	complement C1q subcomponent subunit A precursor	241.1	244.4	284.8	254.5	273.1	334.7	180.5	192.9	234.1	172.8	173.6	208.7
C11orf96	uncharacterized protein C11orf96
HELZ	probable helicase with zinc finger domain isoform X1	337.1	1751.6	931.6	382.7	1660.9	1011.1	319.6	1924.6	905.3	319.7	1689.4	802.9
AGR3	anterior gradient protein 3 isoform X1	6239	6186	7126.2	4642.3	4370.3	4858.9	3108.3	2933.2	3124.7	7062	6746.1	7477.8
ARMCX2	armadillo repeat-containing X-linked protein 2 isoform X1	2182.3	924.3	1679.5	2099.4	730.6	1250.2	2050.1	955.7	1376.3	2086.3	784	1596.1
TAOK2	serine/threonine-protein kinase TAO2 isoform X3	1237.5		379.8	1222.5		398.1	1176.4		365.6	1156.6		318.8
TARSL2	probable threonine--tRNA ligase 2, cytoplasmic			256.4			237.6			224.9			233.6
DHRS3	short-chain dehydrogenase/reductase 3 isoform 1			382.7			310.8			274.7			366.6
APP	amyloid-beta A4 protein isoform a precursor	3500.2	4080.8	5042.1	3430.6	3926.7	6190.3	2673.7	3137.8	4160.7	3439.1	3842.5	4707.5
COL18A1	collagen alpha-1(XVIII) chain isoform 3 preproprotein	21010.4	22905.1	23475.3	22042.9	22826.4	24290.4	21420.6	22606.3	23112.1	26232.8	27720.1	27420.9
MLLT11	protein AF1q			197.4			195			149.7			156.3
ATG2A	autophagy-related protein 2 homolog A isoform X1	871.4	1278.5	1196.5	495.4	1472.5	1330.8	627.6	1266.5	1190.9	712	1211	1117.8
DHFR	dihydrofolate reductase isoform 1	1551.7	944.1	536.9	1071.6	661.4	348.1	1315.1	885	533.3	1247.3	703.7	456.6
VPS13D	vacuolar protein sorting-associated protein 13D isoform 1		277.2	121.9		275.1	139.6		235.8	123.5		298.2	107.5
SORBS3	vinexin isoform X1	6604.9	4122.2	5308.6	5003.3	2847.8	4054.6	5306	3197.9	4450.8	6304.5	3873.5	5058.6
ATF7	cyclic AMP-dependent transcription factor ATF-7 isoform X1	143.1	458.2	297.4	112.6	365.9	271.1	93.1	275.7	254.1	113.1	320.9	285.8
PCID2	PCI domain-containing protein 2 isoform 2	1330.2	1612.9	2032.8	1227.4	1669.1	1894	1473.6	2101.9	2399.2	1126.9	1587	1913.6
MYO1G	unconventional myosin-Ig	474.5	1442.7	730.2	441.2	1452.2	850.5	442.2	1477.1	717.1	502.4	1334.5	665.2
MGAT4B	alpha-1,3-mannosyl-glycoprotein 4-beta-N-acetylglucosaminyltransferase B isoform X1
TRMT61A	tRNA (adenine(58)-N(1))-methyltransferase catalytic subunit TRMT61A	262.9	341.1	1565.8	289.7	387.2	1328.6	248.4	318.7	1020.6	257.8	343.4	1120
CROT	peroxisomal carnitine O-octanoyltransferase isoform 1	537.6	702.8	245.4	598.6	715.9	281.2	490.2	647.4	247.5	573.9	764	313.2
STRA6	receptor for retinol uptake STRA6 isoform f	1448.2	1873.1	3204.7	961.4	1158.8	2195.9	921.3	1075.4	1923.1	1182.6	1434.6	2435.3
FAM174A	membrane protein FAM174A isoform X1		435.3			299.9			316			440.3
MMS19	MMS19 nucleotide excision repair protein homolog isoform 6	4599.8	4803.7	5077.3	3805.8	4020.2	5056.3	4347.1	4741.8	5508.6	3800.5	4229.2	4622.2
NUDT12	peroxisomal NADH pyrophosphatase NUDT12 isoform X1	1415.2	1387.1	1565.5	1336.7	1285.4	1469.6	1242.9	1131.1	1313.7	1371.5	1340.1	1480.2
PTGES3	prostaglandin E synthase 3 isoform X1	5580.9	3231.5	1810.3	4815.6	2779.7	1561.4	6239.7	3578.5	2111	6289.7	3742.5	2309.7
CARD16	caspase recruitment domain-containing protein 16 isoform X1	1041.9	956		1204.8	1116.1		1360.3	1230.1		916.4	826.7
JUP	junction plakoglobin isoform X1	16236.6	15889.6	19628.2	12308.6	12962.3	16244.1	13135.9	13327.3	16474.4	20694.8	20130.5	24160.8
PCCA	propionyl-CoA carboxylase alpha chain, mitochondrial isoform a precursor	9614.7	10013.5	7750.4	8408.3	8195.9	7776.9	7233	7280.4	6688.1	10956	11243	8864.8
MYL6B	myosin light chain 6B	382.9	1610.6	1475.8	371.3	1408.1	1374.2	336.7	1577.5	1221.1	364.7	1576.9	1326.6
RPL26L1	60S ribosomal protein L26-like 1 isoform X1	8501.1	9334.1	7823.1	7785.7	9109.1	7266.9	10822.7	12150.7	9301.9	8653.3	9960.4	7587.1
PTMS	parathymosin isoform 2	4128.5	6853	7156.3	4295.1	8131.1	7904.1	4408.5	8517.9	8052.5	4791.4	7418.5	7745.7
DPF3	zinc finger protein DPF3 isoform 4	1147.5			1126.7			874.8			978.7
ELP2	elongator complex protein 2 isoform 1	2725.1	4327.9	4686.4	2801.6	4540.7	4835.2	2823.6	4887.7	5327.7	2629.6	4350.4	4534.3
GOSR1	Golgi SNAP receptor complex member 1 isoform X1	1317.6	4325.4	1284.7	958.3	3494	1049.7	1285.5	4177.5	1157.5	1408.6	4073.3	1195.4
SLC16A2	monocarboxylate transporter 8	752.3			736			646.9			773.5
NSRP1	nuclear speckle splicing regulatory protein 1 isoform 1	1577.8			1093.1			1525.4			1652.3
ELOA	elongin-A	696.8	759	971.2	770.2	569.2	701.2	796.6	591.3	756.2	757.2	769.7	961
HGF	hepatocyte growth factor isoform X1	2324.8	2854.8	1255.4	1608.4	2113.8	882.6	2208.7	2634.1	1208.2	2316.6	2734.3	1274.8
ADAM17	disintegrin and metalloproteinase domain-containing protein 17 preproprotein	2882.9	2893.6	1705.1	2289	2180.2	1346.8	2341.5	2336	1237	2821.8	2679.1	1339.6
GBP1	guanylate-binding protein 1	16101.6	12737.8	15682.3	14967.9	11075.3	13643.9	19317.5	15226.6	19829	14148.9	11102.6	13748
TMEM131	transmembrane protein 131 isoform X1	625.5	505.1	463.1	660.8	498.6	396.2	611.5	498.7	430.9	577.8	468.6	412.2
BCAS3	breast carcinoma-amplified sequence 3 isoform 6	2136.1	1070.1	702.8	1468.1	748.1	489.8	1609.8	819.1	501.8	1965.5	1046	667.6
UBLCP1	ubiquitin-like domain-containing CTD phosphatase 1	6523	7564.6	6190.9	5299	6535	5420.7	6856.6	7549.8	6089.5	6175.8	7402.8	5682.2
CRIP1	cysteine-rich protein 1	1567.8	1714.3	4448.6	1055	1095.8	3554.8	1105	1063	3064.7	1603.5	1529.7	4003.2
SNX21	sorting nexin-21 isoform a	1510.7	1825.4	2411.6	1298.1	1746.1	2243.4	1279.4	1695.7	2174	1466	1691.9	2227.8
DAAM2	disheveled-associated activator of morphogenesis 2 isoform X1	6140.4	4502.2	4633.9	6146.7	4666.1	4366.6	7140.3	5142.7	5468.2	5101.6	3944.1	4019.6
ANKRD35	ankyrin repeat domain-containing protein 35 isoform 1			1287.7			920.7			1048.8			1223.1
OTUD4	OTU domain-containing protein 4 isoform X1	2193.9	1089.3	3255.7	1924	982.4	3053.6	1496.4	998.7	2339.9	1937	1061.3	2888.3
DEFA1	neutrophil defensin 1 isoform X1	163.4	1455.9	2470.8	374.4	2469.1	4180.7	103.1	1245.2	1766	95	1168.9	1880.7
UBAC1	ubiquitin-associated domain-containing protein 1	2054.8	1618.9	884.6	2256.9	1687.9	1024.4	2366.3	1567.6	1226.8	2133.1	1600.4	961.4
MAFA	transcription factor MafA		446.4			510.1			350.7			387.9
SLC2A6	solute carrier family 2, facilitated glucose transporter member 6 isoform 1			727.9			792.2			697.8			635.6
GLMN	glomulin isoform X1	2355.8	418.1	592.6	2714.8	435.2	611.5	2817.2	433.2	603.4	2319.6	383.3	582.6
DTYMK	thymidylate kinase isoform 6	9462.3	11543.3	15671.6	7966.1	10202.3	13523.7	8594.1	11414.6	14043.2	9326.8	11575.7	14381.5
PALM2-AKAP2	PALM2-AKAP2 protein isoform 2	15242.4	14965.6	11967.8	14199.2	14814.9	12304.2	14113.9	14627.7	12038.4	13002	13334.4	10964.2
TEAD3	transcriptional enhancer factor TEF-5		1094.5			1012.9			1001.9			1028.4
HNRNPAB	heterogeneous nuclear ribonucleoprotein A/B isoform a	7365	4775.4	5421	8159	5918.9	5879.8	8914.2	6819.4	6529.8	7433	5025.4	5247.8
BIRC2	baculoviral IAP repeat-containing protein 2 isoform 1	934.3	3134.1	3349.8	1070.8	2923.1	3260.1	1254.5	3075.5	3246.5	976.7	2948.3	3102
EXOSC5	exosome complex component RRP46	1144.8	1701.8	3233	1161.5	1638.6	3268.5	1351.1	2019.7	3573	1323.3	1906.6	3355.4
PSMA7	proteasome subunit alpha type-7	8480.1	9628	11747.4	10167.5	11474	13853.3	11458.2	12634.8	14636.6	9785.3	11123.2	13638.1
MYL6	myosin light polypeptide 6 isoform 2	448.3			537			459.8			391.7
BRD2	bromodomain-containing protein 2 isoform 2		1367.1	971.3		1070.4	632.1		1005.3	708.3		1263.8	954.3
FYB1	FYN-binding protein 1 isoform X1			1467.1			1452.5			1550			1660.7
PPL	periplakin isoform X3	33677.7	40727.9	37074.2	25115.4	31557.7	29369	33621.7	40999	38072.5	34827.1	41025.5	38460.2
DDX28	probable ATP-dependent RNA helicase DDX28			464.3			322.5			369.4			432.2
COIL	coilin	1000.2	644.5	973.3	920.6	648.6	993.6	928	645.4	902.9	1019.5	732.5	961.2
CA8	carbonic anhydrase-related protein isoform a	877.2	733.5	1318.2	774.4	717.9	1123.1	688.2	646.6	985.5	873.2	767.4	1338.9
[truncated: 5,719 more rows]

## Sheet: Supplementary Table 3
Supplementary Table 3 : Master list of total proteins and their fold change values in fibroepithelial lesions
Gene symbol	Gene description	Accession	Coverage [%]	# PSMs	# Unique Peptides	# Protein Groups	Median BT/BE	Median MT/BE	Median FAD/BE	Median MT/BT
CEACAM5	carcinoembryonic antigen-related cell adhesion molecule 5 isoform 1 preproprotein	1048	1	5	1	1	0.984	0.879	1.235	0.893
AGTPBP1	cytosolic carboxypeptidase 1 isoform a	23287	1	1	1	1	1.23	1.389	1.093	1.129
TAF9	transcription initiation factor TFIID subunit 9	6880	11	7	3	1	0.935	0.876	1.007	0.941
SEPHS2	selenide, water dikinase 2	22928	9	7	3	1	0.775	0.75	1.025	0.968
ATP7A	copper-transporting ATPase 1 isoform 1	538	1	4	2	1	0.687	0.753	1.0225	1.0995
ACTL6A	actin-like protein 6A isoform 1	86	33	54	10	1	0.937	0.946	0.975	0.995
MMAB	cob(I)yrinic acid a,c-diamide adenosyltransferase, mitochondrial precursor	326625	18	10	4	1	0.979	0.946	1.02	1.087
SMARCA1	probable global transcription activator SNF2L1 isoform d	6594	16	57	11	1	0.957	0.941	0.914	0.983
NRF1	nuclear respiratory factor 1 isoform 2	4899	8	11	5	1	0.804	0.921	1.009	1.124
POLR2F	DNA-directed RNA polymerases I, II, and III subunit RPABC2 isoform 1	5435	12	6	2	1	0.798	1.226	0.979	1.492
UXS1	UDP-glucuronic acid decarboxylase 1 isoform 1	80146	11	6	3	1	0.847	1.132	0.907	1.259
TPM1	tropomyosin alpha-1 chain isoform Tpm1.7cy	7168	68	362	4	1	0.801	0.978	0.987	1.221
GIPC2	PDZ domain-containing protein GIPC2 isoform 1	54810	2	2	1	1	0.718	0.8985	1.1845	1.2605
NIPSNAP3A	protein NipSnap homolog 3A isoform 1	25934	25	11	4	1	1.046	0.894	0.969	0.89
TTC1	tetratricopeptide repeat protein 1	7265	6	6	2	1	0.598	0.869	0.905	1.455
CFL2	cofilin-2 isoform 1	1073	46	55	3	1	1.027	1.228	0.922	1.192
ATAD3B	ATPase family AAA domain-containing protein 3B isoform AAA-TOB3l	83858	13	16	1	1	0.994	0.9565	0.983	0.9625
RPS25	40S ribosomal protein S25	6230	41	49	7	1	0.979	1.071	0.986	1.116
MAGOHB	protein mago nashi homolog 2 isoform 1	55110	42	42	8	1	1.143	1.311	1.104	1.16
UBP1	upstream-binding protein 1 isoform LBP-1b	7342	9	8	2	1	1.021	0.826	0.864	0.932
RBM39	RNA-binding protein 39 isoform a	9584	22	59	10	1	0.906	0.975	0.871	1.1
SH3BP4	SH3 domain-binding protein 4 isoform X1	23677	3	8	3	1	2.284	1.95	1.192	0.863
SDF2	stromal cell-derived factor 2 isoform X1	6388	10	2	1	1	1.2145	1.007	0.862	0.83
SFXN1	sideroflexin-1 isoform 1	94081	27	26	7	1	0.941	1.2	1.017	1.276
MPC2	mitochondrial pyruvate carrier 2	25874	16	6	2	1	0.9345	0.9955	1.0845	1.0625
CCT6A	T-complex protein 1 subunit zeta isoform a	908	46	175	16	1	1.029	1.023	1.033	0.994
NOP9	nucleolar protein 9 isoform X1	161424	17	18	8	1	0.932	0.878	0.995	0.938
LYPLA2	acyl-protein thioesterase 2 isoform X2	11313	38	26	8	1	1.03	1.167	1.094	1.083
ZNF346	zinc finger protein 346 isoform i	23567	7	9	2	1	1.036	1.017	0.954	0.979
RPL24	60S ribosomal protein L24	6152	31	37	5	1	0.839	1.242	1.114	1.467
SLAIN2	SLAIN motif-containing protein 2 isoform X1	57606	22	38	10	1	0.871	1.053	0.89	1.187
S100A6	protein S100-A6 isoform X1	6277	36	64	6	1	0.939	1.007	1.001	1.063
MRPL57	ribosomal protein 63, mitochondrial	78988	13	1	1	1	1.348	0.95	1.029	0.705
RPL31	60S ribosomal protein L31 isoform 2	6160	30	41	5	1	0.938	1.356	1.081	1.469
CEPT1	choline/ethanolaminephosphotransferase 1	10390	5	4	2	1	0.851	1.067	1.029	1.254
PRKCSH	glucosidase 2 subunit beta isoform 3 precursor	5589	37	163	21	1	0.966	1.214	1.057	1.257
LTBP1	latent-transforming growth factor beta-binding protein 1 isoform LTBP-1L precursor	4052	7	26	8	1	1.035	1.323	1.047	1.278
IGFBP4	insulin-like growth factor-binding protein 4 precursor	3487	15	13	4	1	0.822	0.785	0.883	0.955
EIF3B	eukaryotic translation initiation factor 3 subunit B isoform X1	8662	33	97	20	1	1.019	1.047	0.976	1.011
TMEM104	transmembrane protein 104 isoform 1	54868	4	7	2	1	0.853	0.888	0.863	1.004
GATAD1	GATA zinc finger domain-containing protein 1	57798	12	2	2	1	1.013	0.9015	0.904	0.9175
PUS7	pseudouridylate synthase 7 homolog isoform X1	54517	8	13	6	1	1.061	1.041	1.014	0.937
RPP25L	ribonuclease P protein subunit p25-like protein	138716	6	3	1	1	0.789	0.819	0.784	1.039
ZNF768	zinc finger protein 768 isoform X1	79724	5	7	3	1	0.936	0.758	0.868	0.837
NFRKB	nuclear factor related to kappa-B-binding protein isoform X1	4798	1	6	2	1	0.795	0.908	0.963	1.156
NUDT4	diphosphoinositol polyphosphate phosphohydrolase 2 isoform alpha	11163	36	20	1	1	1.052	0.925	1.041	0.873
GABARAPL1	gamma-aminobutyric acid receptor-associated protein-like 1 isoform 1	23710	8	1	1	1	0.867	1.324	0.906	1.527
DNAJC12	dnaJ homolog subfamily C member 12 isoform a	56521	12	4	3	1	0.6355	0.784	1.0065	1.2305
ZNF106	zinc finger protein 106 isoform X1	64397	1	7	2	1	0.862	1.011	1.077	1.163
DLAT	dihydrolipoyllysine-residue acetyltransferase component of pyruvate dehydrogenase complex, mitochondrial precursor	1737	25	69	13	1	0.977	1.089	1.163	1.116
AIMP1	aminoacyl tRNA synthase complex-interacting multifunctional protein 1 isoform b precursor	9255	34	37	10	1	0.904	0.885	0.775	0.875
LYAR	cell growth-regulating nucleolar protein isoform X1	55646	9	7	2	1	0.962	0.87	0.947	0.863
PSMD3	26S proteasome non-ATPase regulatory subunit 3	5709	52	100	27	1	0.976	1.189	1.024	1.233
ABCD1	ATP-binding cassette sub-family D member 1	215	2	3	1	1	0.991	0.84	0.941	0.847
EMILIN1	EMILIN-1 precursor	11117	47	434	36	1	0.936	1.02	0.932	1.09
STK39	STE20/SPS1-related proline-alanine-rich protein kinase	27347	15	20	5	1	0.818	1.032	1.092	1.262
MRM3	rRNA methyltransferase 3, mitochondrial isoform 1 precursor	55178	8	6	3	1	0.996	0.806	1.006	0.809
ARHGAP32	rho GTPase-activating protein 32 isoform X1	9743	1	3	2	1	1.0015	0.8315	0.946	0.8305
AKAP1	A-kinase anchor protein 1, mitochondrial precursor	8165	3	6	2	1	0.912	0.906	1.031	0.938
GATM	glycine amidinotransferase, mitochondrial isoform 1 precursor	2628	12	17	4	1	1.101	1.194	0.983	1.085
KIRREL1	kin of IRRE-like protein 1 isoform X1	55243	7	13	4	1	0.878	1.018	0.896	1.165
BCLAF1	bcl-2-associated transcription factor 1 isoform 1	9774	17	42	12	1	0.776	0.881	1.022	1.129
KNG1	kininogen-1 isoform 1 precursor	3827	34	129	1	1	1.465	1.217	0.996	0.831
SAP30BP	SAP30-binding protein isoform 1	29115	6	8	3	1	1.073	1.4505	1.2085	1.347
MOB3C	MOB kinase activator 3C isoform 1	148932	4	1	1	1	0.944	0.906	0.967	0.96
NOTCH1	neurogenic locus notch homolog protein 1 preproprotein	4851	1	5	1	1	0.884	0.955	1.025	1.08
F11	coagulation factor XI isoform X1	2160	1	3	1	1	1.572	1.099	0.902	0.735
DKK3	dickkopf-related protein 3 isoform X1	27122	2	3	1	1	1.071	0.869	0.903	0.811
GLI3	transcriptional activator GLI3	2737	1	1	1	1	0.923	0.814	0.904	0.882
DHX37	probable ATP-dependent RNA helicase DHX37 isoform X1	57647	5	9	4	1	0.89	0.769	0.934	0.912
AP4M1	AP-4 complex subunit mu-1 isoform X1	9179	4	4	2	1	0.884	0.892	0.963	1.009
RMDN1	regulator of microtubule dynamics protein 1 isoform X1	51115	15	12	5	1	0.996	0.968	1.07	0.892
GADD45GIP1	growth arrest and DNA damage-inducible proteins-interacting protein 1	90480	36	20	5	1	1.071	1.089	0.983	1.016
TLN2	talin-2 isoform X1	83660	28	228	44	1	0.86	0.794	0.971	0.923
RBM12B	RNA-binding protein 12B isoform X1	389677	21	55	21	1	0.856	0.946	0.944	1.145
AMDHD2	N-acetylglucosamine-6-phosphate deacetylase isoform 2	51005	7	13	3	1	0.994	0.846	1.027	0.837
SERPINB6	serpin B6 isoform X1	5269	50	96	17	1	1.077	1.122	0.964	1.054
GPAA1	glycosylphosphatidylinositol anchor attachment 1 protein	8733	6	8	3	1	0.943	1.07	1.063	1.135
RABL6	rab-like protein 6 isoform 1	55684	13	31	8	1	0.919	0.979	0.979	1.092
PFKM	ATP-dependent 6-phosphofructokinase, muscle type isoform X1	5213	34	103	20	1	0.909	1.013	0.948	1.125
TFAP2C	transcription factor AP-2 gamma	7022	11	8	2	1	1.399	1.123	0.939	0.802
TKT	transketolase isoform X1	7086	55	293	30	1	0.974	1.015	1.06	1.034
C11orf68	UPF0696 protein C11orf68 isoform 1	83638	20	25	5	1	0.852	0.902	0.961	1.027
NHP2	H/ACA ribonucleoprotein complex subunit 2 isoform a	55651	37	17	4	1	0.955	1.04	1.275	1.172
MED10	mediator of RNA polymerase II transcription subunit 10	84246	7	3	1	1	0.954	1.041	0.995	1.07
MEX3C	RNA-binding E3 ubiquitin-protein ligase MEX3C	51320	3	5	1	1	0.8655	0.8115	0.9125	0.9385
RPS4X	40S ribosomal protein S4, X isoform	6191	62	148	18	1	1.074	1.387	1.034	1.263
VAPA	vesicle-associated membrane protein-associated protein A isoform 1	9218	28	45	6	1	1.071	1	1.031	0.916
PTP4A1	protein tyrosine phosphatase type IVA 1 isoform X1	7803	22	16	4	1	0.746	0.958	0.964	1.289
DERL2	derlin-2 isoform a	51009	13	5	1	1	0.854	0.775	0.846	0.929
RASA1	ras GTPase-activating protein 1 isoform 1	5921	17	49	15	1	0.901	0.928	0.957	1.018
DCTD	deoxycytidylate deaminase isoform X1	1635	14	10	3	1	0.867	0.923	1	0.976
U2AF2	splicing factor U2AF 65 kDa subunit isoform a	11338	39	89	10	1	1.017	1.104	1.081	1.09
ACTA1	actin, alpha skeletal muscle	58	76	1580	1	1	0.996	0.789	0.877	0.799
DDX50	ATP-dependent RNA helicase DDX50 isoform X1	79009	23	51	11	1	0.889	0.966	0.93	1.087
TOX4	TOX high mobility group box family member 4 isoform 1	9878	5	6	3	1	0.849	0.689	0.906	0.812
RPS14	40S ribosomal protein S14	6208	36	74	5	1	0.957	0.972	0.972	1.016
NCOA7	nuclear receptor coactivator 7 isoform X1	135112	1	1	1	1	0.875	0.933	0.827	1.066
KLC3	kinesin light chain 3 isoform X1	147700	4	5	3	1	0.815	0.848	1.13	1.066
RAPGEF2	rap guanine nucleotide exchange factor 2 isoform X1	9693	2	13	3	1	0.92	0.908	0.859	1.036
TNKS1BP1	182 kDa tankyrase-1-binding protein isoform X1	85456	48	236	52	1	0.802	0.911	0.925	1.145
STXBP2	syntaxin-binding protein 2 isoform a	6813	22	27	12	1	0.876	0.796	1.087	0.884
QSOX2	sulfhydryl oxidase 2 precursor	169714	10	16	6	1	1.02	1.15	0.911	1.169
KCTD21	BTB/POZ domain-containing protein KCTD21 isoform X1	283219	13	9	3	1	0.968	0.923	0.917	0.882
SYNJ1	synaptojanin-1 isoform a	8867	1	2	1	1	1.1325	0.866	0.841	0.7645
IMPA1	inositol monophosphatase 1 isoform 2	3612	13	10	4	1	0.925	0.866	0.957	0.92
PRPS1	ribose-phosphate pyrophosphokinase 1 isoform 1	5631	26	44	4	1	1.028	1.117	1.036	1.087
RTN4R	reticulon-4 receptor precursor	65078	3	1	1	1	0.868	0.645	0.835	0.743
FOXRED1	FAD-dependent oxidoreductase domain-containing protein 1	55572	6	7	3	1	1.087	1.028	1.041	0.946
SRGAP3	SLIT-ROBO Rho GTPase-activating protein 3 isoform X1	9901	5	14	3	1	0.829	1.191	0.898	1.45
TPP2	tripeptidyl-peptidase 2 isoform X2	7174	20	53	19	1	1	1.064	0.963	1.063
ABHD14B	protein ABHD14B isoform 1	84836	60	55	9	1	0.951	0.978	1.049	1.032
INSR	insulin receptor isoform Long preproprotein	3643	4	14	6	1	1.03	0.882	1.134	0.857
CLPX	ATP-dependent Clp protease ATP-binding subunit clpX-like, mitochondrial precursor	10845	9	15	5	1	0.84	0.833	0.975	0.963
TWF2	twinfilin-2	11344	40	60	11	1	1.017	1.102	0.96	1.084
METTL1	tRNA (guanine-N(7)-)-methyltransferase isoform a	4234	15	5	2	1	0.992	0.873	0.89	0.877
POLD4	DNA polymerase delta subunit 4 isoform 1	57804	10	1	1	1	0.998	0.946	0.902	0.947
HID1	protein HID1	283987	6	11	5	1	0.811	0.746	1.121	0.908
IDH2	isocitrate dehydrogenase [NADP], mitochondrial isoform 1 precursor	3418	44	139	19	1	0.969	0.926	1.059	0.969
PRKAB1	5'-AMP-activated protein kinase subunit beta-1 isoform X1	5564	13	6	2	1	1.121	1.155	1.053	0.947
SUN2	SUN domain-containing protein 2 isoform X4	25777	33	92	19	1	0.912	0.918	1.056	1.015
ATG4B	cysteine protease ATG4B isoform X2	23192	7	11	4	1	1.367	1.343	0.956	0.983
WASF1	wiskott-Aldrich syndrome protein family member 1	8936	3	6	2	1	0.887	1.274	0.764	1.488
MMP2	72 kDa type IV collagenase isoform 1 preproprotein	4313	12	14	5	1	1.43	0.741	0.82	0.575
TXN2	thioredoxin, mitochondrial isoform X1	25828	20	11	3	1	1.28	1.166	1.089	0.926
NDOR1	NADPH-dependent diflavin oxidoreductase 1 isoform a	27158	3	1	1	1	0.994	0.913	0.956	0.918
NCL	nucleolin	4691	36	274	30	1	0.973	1.025	1.022	1.082
HMGB1	high mobility group protein B1 isoform X1	3146	33	58	6	1	0.966	1.066	1.052	1.103
PALD1	paladin isoform X1	27143	15	33	12	1	1.068	0.94	0.9	0.866
FETUB	fetuin-B isoform X1	26998	2	3	1	1	0.954	1.5025	1.074	1.57
VGLL4	transcription cofactor vestigial-like protein 4 isoform a	9686	20	6	3	1	0.844	0.868	0.933	1.029
CACNA2D2	voltage-dependent calcium channel subunit alpha-2/delta-2 isoform X1	9254	3	9	3	1	0.81	0.917	1.256	1.166
HEXB	beta-hexosaminidase subunit beta isoform 1 preproprotein	3074	29	95	16	1	0.947	1.02	1.099	1.077
CLU	clusterin isoform X1	1191	32	223	17	1	2.099	1.192	0.989	0.568
ARHGAP30	rho GTPase-activating protein 30 isoform 1	257106	4	9	2	1	1.039	0.889	0.95	0.895
RNF170	E3 ubiquitin-protein ligase RNF170 isoform X1	81790	9	5	2	1	0.751	0.921	1.02	1.15
GPI	glucose-6-phosphate isomerase isoform 3	2821	46	132	19	1	1.08	1.174	1.04	1.072
GOLGA3	golgin subfamily A member 3 isoform X1	2802	30	140	39	1	0.903	0.861	0.908	0.971
MTBP	mdm2-binding protein	27085	1	5	1	1	1.004	0.885	1.1	0.908
STAMBP	STAM-binding protein isoform X1	10617	10	8	4	1	0.9485	0.917	1.0115	0.9745
CBR1	carbonyl reductase [NADPH] 1 isoform 1	873	75	142	15	1	0.858	1.089	1.071	1.274
SLBP	histone RNA hairpin-binding protein isoform 1	7884	3	1	1	1	0.681	0.759	0.928	1.115
SNRPF	small nuclear ribonucleoprotein F	6636	15	22	2	1	0.849	0.834	0.928	0.961
DLG5	disks large homolog 5	9231	3	11	6	1	0.809	0.834	0.97	1.018
MRPL18	39S ribosomal protein L18, mitochondrial isoform 1	29074	18	11	3	1	0.873	0.927	0.949	1.053
RRAGD	ras-related GTP-binding protein D	58528	11	9	4	1	0.646	1.013	0.881	1.568
PRMT5	protein arginine N-methyltransferase 5 isoform a	10419	27	58	14	1	0.902	0.922	0.963	0.998
SMG7	protein SMG7 isoform X1	9887	1	4	2	1	0.682	0.951	0.864	1.394
ESRP2	epithelial splicing regulatory protein 2 isoform 2	80004	3	4	1	1	0.914	0.84	1.14	0.874
PAG1	phosphoprotein associated with glycosphingolipid-enriched microdomains 1 isoform X1	55824	7	2	2	1	1.011	1.057	0.81	1.045
PRUNE1	exopolyphosphatase PRUNE1 isoform 1	58497	19	21	7	1	0.911	0.955	1.007	1.044
SSH1	protein phosphatase Slingshot homolog 1 isoform X1	54434	2	1	1	1	1.157	0.935	1.015	0.808
ATP5F1C	ATP synthase subunit gamma, mitochondrial isoform L (liver) precursor	509	28	37	8	1	1.097	1.196	1.331	1.043
MINDY3	ubiquitin carboxyl-terminal hydrolase MINDY-3 isoform a	80013	3	4	1	1	0.9485	0.9665	1.0035	1.02
EXT1	exostosin-1	2131	4	9	3	1	1.193	1.182	0.852	0.991
TNC	tenascin isoform X13	3371	49	1258	1	1	1.1595	0.8785	0.747	0.7575
ALG12	dol-P-Man:Man(7)GlcNAc(2)-PP-Dol alpha-1,6-mannosyltransferase	79087	2	2	1	1	0.69	0.731	0.946	1.059
TMEM106B	transmembrane protein 106B isoform X1	54664	13	7	3	1	1.072	0.786	0.787	0.781
CEP41	centrosomal protein of 41 kDa isoform 1	95681	6	5	2	1	0.934	0.8675	0.919	0.9285
APBB2	amyloid-beta A4 precursor protein-binding family B member 2 isoform X1	323	7	12	4	1	0.837	0.96	0.944	1.189
PPP2R2A	serine/threonine-protein phosphatase 2A 55 kDa regulatory subunit B alpha isoform isoform 2	5520	28	49	8	1	0.815	0.861	1.016	1.056
RRP1B	ribosomal RNA processing protein 1 homolog B	23076	6	9	3	1	0.978	0.903	0.909	0.924
GPRC5B	G-protein coupled receptor family C group 5 member B isoform 2	51704	4	7	2	1	0.877	0.716	1.017	0.821
HOMER3	homer protein homolog 3 isoform X1	9454	22	18	7	1	1.075	0.984	0.951	0.919
S100A10	protein S100-A10	6281	28	17	4	1	0.988	1.187	1.157	1.153
TSPAN13	tetraspanin-13	27075	4	1	1	1	1.035	0.826	1.108	0.797
FAM133A	protein FAM133A isoform X1	286499	3	3	1	1	0.881	1.007	1.011	1.143
SH3GLB1	endophilin-B1 isoform X1	51100	28	40	10	1	0.966	1.151	0.973	1.192
AIF1L	allograft inflammatory factor 1-like isoform 3	83543	15	8	3	1	0.84	0.81	1.209	0.964
DTD1	D-aminoacyl-tRNA deacylase 1 isoform 2	92675	19	11	4	1	0.952	1.015	0.944	1.117
COL4A2	collagen alpha-2(IV) chain preproprotein	1284	9	114	10	1	0.884	0.74	1.085	0.836
SMCHD1	structural maintenance of chromosomes flexible hinge domain-containing protein 1 isoform X1	23347	12	51	21	1	0.925	0.941	0.953	1.009
TG	thyroglobulin precursor	7038	2	8	4	1	1.117	0.935	1.666	0.837
TIMM23	mitochondrial import inner membrane translocase subunit Tim23	100287932	13	4	2	1	0.978	0.923	0.916	0.953
CUEDC1	CUE domain-containing protein 1	404093	2	3	1	1	0.851	0.933	1.094	1.096
PLEKHG4	puratrophin-1 isoform 1	25894	1	3	1	1	0.961	0.8815	0.874	0.9165
TFF1	trefoil factor 1 precursor	7031	11	1	1	1	#NUM!	#NUM!	#NUM!	#NUM!
ITM2C	integral membrane protein 2C isoform 1	81618	19	6	3	1	1.018	1.077	0.871	1.043
EIF3G	eukaryotic translation initiation factor 3 subunit G	8666	30	43	8	1	0.841	0.89	0.962	1.044
CHCHD4	mitochondrial intermembrane space import and assembly protein 40 isoform 2	131474	12	6	1	1	1.172	0.97	1.059	0.866
PSMD13	26S proteasome non-ATPase regulatory subunit 13 isoform 1	5719	57	95	19	1	1.091	1.303	1.046	1.194
MTSS1L	MTSS1-like protein isoform X7	92154	7	6	2	1	0.789	0.644	0.861	0.816
UCHL5	ubiquitin carboxyl-terminal hydrolase isozyme L5 isoform X1	51377	21	26	8	1	0.956	1.071	1.002	1.145
PTGES3L-AARSD1	PTGES3L-AARSD1 protein isoform 1	100885850	27	37	12	1	0.85	0.936	0.96	1.102
CCZ1	vacuolar fusion protein CCZ1 homolog	51622	13	14	6	1	0.87	1.03	0.926	1.189
KCMF1	E3 ubiquitin-protein ligase KCMF1 isoform X2	56888	7	1	1	1	1.141	0.937	0.826	0.821
ARHGDIA	rho GDP-dissociation inhibitor 1 isoform e	396	27	60	9	1	1.171	1.226	1.043	1.107
KCTD12	BTB/POZ domain-containing protein KCTD12	115207	49	149	12	1	0.861	0.78	0.909	0.926
VAMP2	vesicle-associated membrane protein 2 isoform 2	6844	34	25	1	1	0.731	0.855	1	1.168
KMT2B	histone-lysine N-methyltransferase 2B	9757	2	6	3	1	0.853	0.816	0.969	0.917
PDCD6IP	programmed cell death 6-interacting protein isoform 1	10015	46	194	37	1	0.927	1.117	1.075	1.19
MSRB3	methionine-R-sulfoxide reductase B3 isoform 1 precursor	253827	18	7	3	1	0.869	0.97	1.04	1.11
ST14	suppressor of tumorigenicity 14 protein	6768	4	2	2	1	0.643	0.539	0.966	0.838
RNF121	RING finger protein 121 isoform a	55298	5	6	1	1	1.273	1.029	0.94	0.817
CHAF1B	chromatin assembly factor 1 subunit B isoform X1	8208	2	2	1	1	1.066	0.916	0.8245	0.859
SPATA5	spermatogenesis-associated protein 5 isoform X1	166378	17	38	10	1	0.975	0.98	1.039	1.048
VPS4A	vacuolar protein sorting-associated protein 4A	27183	21	37	5	1	0.886	1.032	1.062	1.165
PMF1	polyamine-modulated factor 1 isoform 1	11243	15	6	3	1	0.778	0.893	0.977	1.174
NKD2	protein naked cuticle homolog 2 isoform X1	85409	3	3	1	1	1.037	0.792	0.603	0.697
PDZD8	PDZ domain-containing protein 8	118987	5	7	4	1	0.807	0.835	0.954	1.127
TNFAIP2	tumor necrosis factor alpha-induced protein 2 isoform X1	7127	15	27	10	1	0.827	0.94	1.043	1.137
INTS8	integrator complex subunit 8	55656	6	8	5	1	0.989	1.1	0.943	1.023
NBEA	neurobeachin isoform X1	26960	3	14	4	1	0.92	1.024	0.956	1.039
RTN3	reticulon-3 isoform e	10313	2	11	1	1	0.738	0.837	1.021	1.159
BCHE	cholinesterase precursor	590	8	7	2	1	1.2735	1.006	0.9115	0.789
SGCB	beta-sarcoglycan	6443	3	1	1	1	0.978	0.758	0.964	0.775
PLOD3	procollagen-lysine,2-oxoglutarate 5-dioxygenase 3 precursor	8985	27	60	17	1	1.006	1.01	0.87	0.974
RABEPK	rab9 effector protein with kelch motifs isoform X1	10244	12	5	3	1	0.659	0.962	0.868	1.492
FCHSD1	F-BAR and double SH3 domains protein 1	89848	3	5	2	1	0.9465	0.8565	0.9975	0.9045
TTI1	TELO2-interacting protein 1 homolog	9675	4	9	4	1	0.988	0.97	0.872	0.996
SEC24D	protein transport protein Sec24D isoform X1	9871	17	78	15	1	0.95	1.22	0.905	1.284
TSFM	elongation factor Ts, mitochondrial isoform 2 precursor	10102	18	15	6	1	0.953	0.857	1.023	0.855
CARNMT1	carnosine N-methyltransferase isoform 1	138199	6	4	2	1	0.992	1.17	0.896	1.179
MBTD1	MBT domain-containing protein 1 isoform X1	54799	2	3	1	1	0.932	0.932	0.979	1
PIK3CB	phosphatidylinositol 4,5-bisphosphate 3-kinase catalytic subunit beta isoform isoform X1	5291	3	9	1	1	1.131	0.908	0.913	0.803
PES1	pescadillo homolog isoform 1	23481	16	30	9	1	0.827	0.755	0.96	0.913
COMMD3	COMM domain-containing protein 3	23412	29	19	4	1	0.959	0.876	0.931	0.914
MID1	E3 ubiquitin-protein ligase Midline-1 isoform 1	4281	5	9	3	1	0.844	0.948	0.882	1.124
CSNK1A1	casein kinase I isoform alpha isoform 3	1452	23	17	1	1	1.177	0.897	0.995	0.762
AKR1C3	aldo-keto reductase family 1 member C3 isoform 1	8644	22	23	6	1	0.602	0.8	0.836	1.329
ZFYVE9	zinc finger FYVE domain-containing protein 9 isoform X1	9372	1	2	1	1	#NUM!	#NUM!	#NUM!	#NUM!
PFKP	ATP-dependent 6-phosphofructokinase, platelet type isoform X1	5214	33	116	19	1	1.044	0.986	0.922	0.918
CYB5A	cytochrome b5 isoform 1	1528	49	38	5	1	0.911	0.793	1.058	0.846
GALK1	galactokinase	2584	32	57	12	1	0.944	1.081	0.978	1.176
GALNT12	polypeptide N-acetylgalactosaminyltransferase 12	79695	3	6	2	1	1.022	1.342	0.864	1.281
CNOT11	CCR4-NOT transcription complex subunit 11	55571	14	11	4	1	0.872	0.796	0.983	0.881
CYB5R1	NADH-cytochrome b5 reductase 1	51706	32	39	9	1	0.909	0.827	1.111	0.897
RTF1	RNA polymerase-associated protein RTF1 homolog	23168	17	23	12	1	0.947	0.971	1.006	0.996
TC2N	tandem C2 domains nuclear protein isoform 1	123036	2	2	1	1	0.8065	0.732	1.087	0.9075
NOP53	ribosome biogenesis protein NOP53	29997	4	3	1	1	0.789	0.711	0.89	0.898
AARS	alanine--tRNA ligase, cytoplasmic	16	43	200	34	1	1.029	1.244	0.933	1.204
SLC39A6	zinc transporter ZIP6 isoform 1 precursor	25800	1	1	1	1	#NUM!	#NUM!	#NUM!	#NUM!
STAT3	signal transducer and activator of transcription 3 isoform X5	6774	29	90	20	1	0.956	1.176	1.045	1.222
NSL1	kinetochore-associated protein NSL1 homolog isoform 1	25936	19	11	4	1	0.873	0.814	0.922	0.933
ARL15	ADP-ribosylation factor-like protein 15 isoform X1	54622	8	5	2	1	0.831	0.852	0.971	1.031
SLC25A20	mitochondrial carnitine/acylcarnitine carrier protein	788	11	11	4	1	0.854	0.85	1.1	0.995
JMJD7-PLA2G4B	JMJD7-PLA2G4B protein isoform a	8681	1	3	1	1	1.058	0.787	1	0.697
NUB1	NEDD8 ultimate buster 1 isoform 1	51667	13	25	8	1	0.931	1.028	1.071	1.11
AJUBA	LIM domain-containing protein ajuba isoform 1	84962	10	7	4	1	0.841	0.854	1.031	0.985
EHD3	EH domain-containing protein 3	30845	40	75	8	1	0.824	0.966	0.905	1.187
UBXN6	UBX domain-containing protein 6 isoform X1	80700	39	33	12	1	0.912	1.061	0.898	1.148
TSPO	translocator protein	706	9	7	2	1	1.103	0.912	1.513	0.827
NUBP1	cytosolic Fe-S cluster assembly factor NUBP1 isoform 1	4682	19	14	4	1	0.917	1.103	1.148	1.202
S100A1	protein S100-A1	6271	16	12	1	1	0.852	0.614	1.608	0.743
CDC42BPB	serine/threonine-protein kinase MRCK beta isoform X1	9578	21	111	26	1	0.919	1.001	0.932	1.063
EFNB2	ephrin-B2 isoform X1	1948	7	2	2	1	1.046	0.982	1.125	0.938
DENND4C	DENN domain-containing protein 4C isoform 2	55667	7	24	12	1	0.838	0.898	0.943	1.05
SPRY1	protein sprouty homolog 1 isoform X1	10252	12	4	2	1	0.818	0.502	0.868	0.613
COL1A2	collagen alpha-2(I) chain precursor	1278	50	774	49	1	1.001	0.635	0.903	0.647
DMD	dystrophin isoform X1	1756	4	17	10	1	0.869	0.843	1.227	1.037
TMCO3	transmembrane and coiled-coil domain-containing protein 3 isoform X1	55002	4	7	3	1	0.901	0.899	0.926	0.998
H2AFY	core histone macro-H2A.1 isoform X1	9555	46	160	1	1	0.931	0.933	1.154	1.009
SULT1A1	sulfotransferase 1A1 isoform X2	6817	21	13	4	1	1.1065	1.0235	1.0435	0.9255
RBM14-RBM4	RBM14-RBM4 protein isoform 1	100526737	27	34	2	1	0.819	0.703	0.933	0.843
CAAP1	caspase activity and apoptosis inhibitor 1 isoform 1	79886	7	3	1	1	1.09	0.824	0.924	0.792
CCDC93	coiled-coil domain-containing protein 93	54520	27	39	16	1	0.899	0.924	0.909	1.028
IQSEC1	IQ motif and SEC7 domain-containing protein 1 isoform X2	9922	9	16	6	1	0.894	1.071	1.002	1.198
HECTD4	probable E3 ubiquitin-protein ligase HECTD4	283450	3	16	9	1	0.796	0.873	1.02	1.097
GOLPH3	Golgi phosphoprotein 3	64083	11	10	3	1	1.103	1.169	1.109	1.065
MRPS30	39S ribosomal protein S30, mitochondrial	10884	2	2	1	1	0.807	0.7485	1.078	0.928
CAMK2G	calcium/calmodulin-dependent protein kinase type II subunit gamma isoform X7	818	18	23	5	1	1.059	1.394	1.045	1.329
DYNC2H1	cytoplasmic dynein 2 heavy chain 1 isoform 1	79659	3	13	7	1	0.941	0.878	0.964	0.926
SVIL	supervillin isoform X1	6840	31	187	57	1	0.772	0.844	0.917	1.094
MFGE8	lactadherin isoform a preproprotein	4240	20	14	6	1	1.089	1.006	1.105	0.821
KHNYN	protein KHNYN isoform X1	23351	4	6	3	1	1.059	0.899	0.882	0.865
INTS11	integrator complex subunit 11 isoform X1	54973	4	8	3	1	0.78	1.126	1.051	1.316
SELENOP	selenoprotein P isoform 2	6414	9	12	4	1	1.092	0.75	1.008	0.709
HNRNPH1	heterogeneous nuclear ribonucleoprotein H isoform X1	3187	39	209	6	1	0.934	1.016	0.961	1.065
EPB41L1	band 4.1-like protein 1 isoform X9	2036	24	54	15	1	0.848	0.87	1.091	0.962
MSH6	DNA mismatch repair protein Msh6 isoform X1	2956	13	48	16	1	1.088	1.021	0.951	0.952
PRKAR2A	cAMP-dependent protein kinase type II-alpha regulatory subunit isoform X1	5576	47	87	13	1	0.948	0.907	1.062	0.954
ADNP	activity-dependent neuroprotector homeobox protein isoform X1	23394	11	18	11	1	0.755	0.817	0.92	1.089
MED30	mediator of RNA polymerase II transcription subunit 30 isoform 1	90390	7	1	1	1	1.037	0.958	0.9	0.924
GNAS	protein GNAS isoform X1	2778	11	70	9	1	0.94	1.102	1.126	1.174
HIF1AN	hypoxia-inducible factor 1-alpha inhibitor	55662	28	15	7	1	0.803	0.902	0.958	1.087
MRPL44	39S ribosomal protein L44, mitochondrial	65080	13	17	4	1	0.869	0.83	0.936	0.923
FAM198B	protein FAM198B isoform 1	51313	10	11	4	1	0.871	1.063	0.885	1.221
EXT2	exostosin-2 isoform X1	2132	6	8	4	1	1.032	0.967	0.903	0.89
HLTF	helicase-like transcription factor isoform X1	6596	9	16	8	1	0.86	0.984	0.977	1.182
RABGAP1	rab GTPase-activating protein 1 isoform X1	23637	9	23	6	1	0.837	1.263	0.989	1.489
UPP1	uridine phosphorylase 1 isoform X1	7378	10	9	3	1	1.112	1.46	0.949	1.302
FBN2	fibrillin-2 precursor	2201	9	81	18	1	0.921	1.145	0.923	1.243
C12orf4	protein C12orf4 isoform a	57102	3	3	1	1	0.8625	0.7905	0.957	0.923
PLA2G4A	cytosolic phospholipase A2 isoform X1	5321	7	16	5	1	0.871	0.991	0.901	1.146
BIN1	myc box-dependent-interacting protein 1 isoform X1	274	24	31	9	1	0.996	0.862	0.874	0.872
MRPS25	28S ribosomal protein S25, mitochondrial	64432	32	7	4	1	0.978	1.023	0.972	1.141
CNOT6L	CCR4-NOT transcription complex subunit 6-like isoform X1	246175	5	9	3	1	0.895	0.972	0.9	1.028
RABAC1	prenylated Rab acceptor protein 1	10567	12	6	2	1	0.902	1.073	0.991	1.178
CMKLR1	chemokine-like receptor 1 isoform a	1240	5	1	1	1	#NUM!	#NUM!	#NUM!	#NUM!
SF1	splicing factor 1 isoform 2	7536	19	58	1	1	1.081	0.836	0.841	0.863
MON2	protein MON2 homolog isoform X1	23041	9	31	14	1	0.822	0.909	0.915	1.196
CASK	peripheral plasma membrane protein CASK isoform 1	8573	22	68	17	1	0.961	1.005	0.979	1.066
QRSL1	glutamyl-tRNA(Gln) amidotransferase subunit A, mitochondrial	55278	1	1	1	1	#NUM!	#NUM!	#NUM!	#NUM!
COX6C	cytochrome c oxidase subunit 6C isoform X1	1345	21	7	3	1	0.903	1.14	1.403	1.384
HDAC4	histone deacetylase 4 isoform X1	9759	14	22	8	1	0.808	0.829	0.952	1.026
HSPA1B	heat shock 70 kDa protein 1B	3304	58	379	13	1	0.932	0.752	1.156	0.813
PRKG1	cGMP-dependent protein kinase 1 isoform 1	5592	12	26	1	1	0.813	0.764	0.862	0.969
ZKSCAN1	zinc finger protein with KRAB and SCAN domains 1 isoform X1	7586	6	5	2	1	0.724	0.731	0.916	1
RPUSD2	RNA pseudouridylate synthase domain-containing protein 2 isoform 1	27079	8	5	3	1	1.024	0.919	0.957	0.898
FBXO22	F-box only protein 22 isoform a	26263	14	23	5	1	0.876	1.052	1.068	1.193
OXCT1	succinyl-CoA:3-ketoacid coenzyme A transferase 1, mitochondrial isoform 1 precursor	5019	29	39	11	1	0.989	1.023	1.131	1.074
SLC44A1	choline transporter-like protein 1 isoform X1	23446	8	10	5	1	0.954	0.847	1.107	0.888
RAI14	ankycorbin isoform X5	26064	32	87	29	1	0.844	0.932	0.881	1.105
RNASEH2A	ribonuclease H2 subunit A	10535	12	4	3	1	1.077	1.0545	0.8665	0.972
ARSK	arylsulfatase K precursor	153642	1	3	1	1	0.855	1.109	0.97	1.298
POLR2D	DNA-directed RNA polymerase II subunit RPB4	5433	42	20	4	1	1.06	1.217	0.971	1.113
AHNAK2	protein AHNAK2 isoform 1	113146	24	101	42	1	0.676	0.673	0.821	0.96
TMEM168	transmembrane protein 168 isoform X1	64418	5	3	3	1	0.9905	0.821	0.9525	0.8545
VRK1	serine/threonine-protein kinase VRK1 isoform X2	7443	8	8	4	1	0.961	1.034	1.176	1.091
LPL	lipoprotein lipase precursor	4023	21	17	7	1	1.243	0.818	0.818	0.665
ZDHHC5	palmitoyltransferase ZDHHC5 isoform X1	25921	11	17	6	1	0.931	0.913	0.92	0.981
RPN1	dolichyl-diphosphooligosaccharide--protein glycosyltransferase subunit 1 precursor	6184	51	226	26	1	1.003	1.079	1.021	1.082
HEATR5B	HEAT repeat-containing protein 5B isoform X4	54497	3	7	4	1	0.923	0.901	1.029	0.95
ARPC1A	actin-related protein 2/3 complex subunit 1A isoform 1	10552	35	32	10	1	0.988	1.163	1.036	1.177
MRC1	macrophage mannose receptor 1 precursor	4360	10	32	12	1	0.97	1.058	0.876	1.09
UBE2H	ubiquitin-conjugating enzyme E2 H isoform 1	7328	8	4	1	1	0.879	0.983	0.869	1.131
YRDC	yrdC domain-containing protein, mitochondrial precursor	79693	5	1	1	1	0.997	0.808	0.959	0.811
ARAP1	arf-GAP with Rho-GAP domain, ANK repeat and PH domain-containing protein 1 isoform c	116985	20	93	22	1	0.839	1.015	0.883	1.202
NIF3L1	NIF3-like protein 1 isoform X1	60491	22	29	7	1	0.937	1.063	1.237	1.109
STK17B	serine/threonine-protein kinase 17B isoform X1	9262	4	1	1	1	1.539	1.466	1.048	0.953
DIP2A	disco-interacting protein 2 homolog A isoform X3	23181	8	22	4	1	1.037	0.99	0.925	0.955
PPP1CC	serine/threonine-protein phosphatase PP1-gamma catalytic subunit isoform X1	5501	23	55	2	1	0.896	1.017	0.961	1.155
MTX1	metaxin-1 isoform 1	4580	11	13	4	1	0.937	0.819	0.971	0.885
PLXNB1	plexin-B1 isoform X1	5364	1	8	3	1	0.794	0.702	0.914	0.912
KIF1BP	KIF1-binding protein	26128	19	22	10	1	1.032	0.972	0.854	1.005
FYCO1	FYVE and coiled-coil domain-containing protein 1 isoform X1	79443	18	58	22	1	0.93	0.97	1.002	1.054
TSKU	tsukushin isoform a precursor	25987	7	5	2	1	1.0385	1.0595	0.8665	1.021
CYP1B1	cytochrome P450 1B1	1545	8	10	4	1	0.793	0.811	1.076	1.013
PICALM	phosphatidylinositol-binding clathrin assembly protein isoform X1	8301	24	50	1	1	0.75	0.7685	0.8765	1.0195
ETFB	electron transfer flavoprotein subunit beta isoform 1	2109	49	87	13	1	1.031	1.014	1.086	0.985
HERC4	probable E3 ubiquitin-protein ligase HERC4 isoform X1	26091	12	34	12	1	0.878	0.918	1.045	1.069
CHM	rab proteins geranylgeranyltransferase component A 1 isoform a	1121	2	5	2	1	0.959	0.9525	0.9885	0.971
CCDC88C	protein Daple	440193	2	9	3	1	0.972	0.788	1.04	0.833
PTDSS1	phosphatidylserine synthase 1 isoform 1	9791	8	7	3	1	0.919	1.002	1.03	1.072
NUDT5	ADP-sugar pyrophosphatase isoform 1	11164	32	29	7	1	0.999	0.979	1.046	0.97
POLR2M	protein GRINL1A isoform 1	81488	14	7	4	1	0.736	0.876	0.885	1.177
ZNF652	zinc finger protein 652	22834	2	6	1	1	0.801	0.732	0.946	0.914
COCH	cochlin isoform X1	1690	2	1	1	1	1.034	1.384	1.304	1.338
ERO1A	ERO1-like protein alpha precursor	30001	26	45	9	1	1.148	1.263	1.08	1.068
FILIP1L	filamin A-interacting protein 1-like isoform 1	11259	2	3	2	1	1.004	0.9015	0.787	0.8985
SNX27	sorting nexin-27 isoform 1	81609	20	32	10	1	0.869	0.985	0.953	1.094
NELFCD	negative elongation factor C/D	51497	19	30	9	1	0.891	0.962	1.003	1.088
CSTB	cystatin-B	1476	55	19	4	1	0.86	0.867	1.05	1.009
SUSD2	sushi domain-containing protein 2 precursor	56241	11	28	6	1	0.952	0.782	1.043	0.777
MYCBP2	E3 ubiquitin-protein ligase MYCBP2 isoform X1	23077	6	50	24	1	0.818	0.921	0.895	1.171
F13B	coagulation factor XIII B chain isoform X1	2165	2	7	1	1	1.617	1.063	1.02	0.663
NSF	vesicle-fusing ATPase	4905	48	138	30	1	0.909	1.109	0.966	1.179
TPTE	putative tyrosine-protein phosphatase TPTE isoform alpha	7179	2	2	1	1	1.01	2.291	0.992	2.3325
CLIC2	chloride intracellular channel protein 2	1193	34	30	6	1	0.904	0.977	1.006	1.082
ARAP3	arf-GAP with Rho-GAP domain, ANK repeat and PH domain-containing protein 3	64411	6	17	7	1	0.823	0.767	0.964	1.005
RFX5	DNA-binding protein RFX5 isoform X1	5993	6	4	3	1	0.932	0.976	0.969	1.047
DAB2	disabled homolog 2 isoform 1	1601	16	30	10	1	1.086	1.051	0.893	0.935
H6PD	GDH/6PGL endoplasmic bifunctional protein isoform 1 precursor	9563	35	88	21	1	0.906	0.968	0.928	1.067
TAS2R41	taste receptor type 2 member 41	259287	3	1	1	1	0.844	0.793	0.901	0.94
PURB	transcriptional activator protein Pur-beta	5814	41	44	8	1	0.988	1.117	1.069	1.136
SERPINA5	plasma serine protease inhibitor preproprotein	5104	27	46	10	1	0.963	0.745	1.043	0.749
TGFB2	transforming growth factor beta-2 isoform 1 precursor	7042	4	5	2	1	1.1085	0.8405	0.7865	0.758
HIBADH	3-hydroxyisobutyrate dehydrogenase, mitochondrial precursor	11112	35	42	9	1	0.907	0.835	1.116	0.922
BAG3	BAG family molecular chaperone regulator 3	9531	20	22	8	1	0.981	1.018	1.048	1.037
CERS2	ceramide synthase 2 isoform X1	29956	6	9	2	1	0.985	1.003	1.005	1
COBLL1	cordon-bleu protein-like 1 isoform 1	22837	3	2	2	1	0.9815	0.845	1.0175	0.866
NCBP1	nuclear cap-binding protein subunit 1 isoform 1	4686	10	24	7	1	1.009	1.242	0.961	1.226
TOMM20	mitochondrial import receptor subunit TOM20 homolog	9804	9	5	1	1	1.085	0.985	0.972	0.908
DNAJC25-GNG10	DNAJC25-GNG10 protein precursor	552891	18	5	1	1	0.908	0.826	0.924	0.91
PRPF40A	pre-mRNA-processing factor 40 homolog A isoform X2	55660	13	44	11	1	0.971	1.099	1.025	1.132
DERL1	derlin-1 isoform a	79139	10	6	3	1	0.864	0.864	0.894	1
MATN2	matrilin-2 isoform a precursor	4147	20	57	15	1	0.936	0.632	1.382	0.686
SHTN1	shootin-1 isoform a	57698	19	24	10	1	0.948	0.757	1.024	0.799
COX6A1	cytochrome c oxidase subunit 6A1, mitochondrial	1337	27	2	1	1	0.921	0.915	0.986	0.993
ARL6IP1	ADP-ribosylation factor-like protein 6-interacting protein 1 isoform 1	23204	5	3	1	1	0.89	0.911	0.922	1.037
RAB2B	ras-related protein Rab-2B isoform 1	84932	50	57	3	1	0.955	0.937	0.891	0.971
YAP1	transcriptional coactivator YAP1 isoform X1	10413	30	22	8	1	0.875	0.94	1.049	1.075
NPR2	atrial natriuretic peptide receptor 2 isoform X1	4882	2	8	2	1	0.884	0.916	0.884	1.024
SFRP2	secreted frizzled-related protein 2 precursor	6423	15	16	4	1	1.096	0.793	0.99	0.719
RPL5	60S ribosomal protein L5	6125	31	66	10	1	1.073	1.116	0.986	1.05
SAA1	serum amyloid A-1 protein preproprotein	6288	40	11	3	1	1.488	1.151	0.925	0.755
SRRM1	serine/arginine repetitive matrix protein 1 isoform X7	10250	13	42	10	1	0.884	1.039	0.982	1.185
SPCS2	signal peptidase complex subunit 2	9789	35	34	7	1	0.844	0.985	1	1.167
LCAT	phosphatidylcholine-sterol acyltransferase precursor	3931	8	5	3	1	1.604	1.009	0.857	0.629
GLYR1	putative oxidoreductase GLYR1 isoform X2	84656	13	21	6	1	0.853	0.873	1.056	1.059
IFT140	intraflagellar transport protein 140 homolog	9742	4	9	5	1	0.65	0.787	0.98	1.153
PDP1	pyruvate dehyrogenase phosphatase catalytic subunit 1 isoform X1	54704	15	16	7	1	0.863	0.911	1.017	1.056
MAPK9	mitogen-activated protein kinase 9 isoform alpha2	5601	18	35	5	1	0.872	1.057	0.986	1.195
BET1L	BET1-like protein isoform 1	51272	26	11	3	1	0.815	0.918	0.901	1.145
MYH9	myosin-9 isoform X1	4627	57	1631	101	1	1.098	0.879	1.068	0.8
GTF2F2	general transcription factor IIF subunit 2 isoform X1	2963	19	19	6	1	0.85	0.835	1.029	0.982
ZBTB9	zinc finger and BTB domain-containing protein 9	221504	2	3	1	1	1.0425	1.217	1.282	1.166
MUT	methylmalonyl-CoA mutase, mitochondrial isoform X1	4594	15	37	9	1	0.973	0.987	1.04	1.008
CCT2	T-complex protein 1 subunit beta isoform 1	10576	70	285	29	1	0.992	0.976	1.036	0.993
RCC1L	RCC1-like G exchanging factor-like protein isoform 1	81554	6	4	2	1	1.005	0.926	0.968	0.9205
ATXN2L	ataxin-2-like protein isoform A	11273	19	48	16	1	0.759	0.916	0.882	1.162
ETFA	electron transfer flavoprotein subunit alpha, mitochondrial isoform a	2108	47	88	12	1	0.962	0.917	1.113	0.968
RELL1	RELT-like protein 1 precursor	768211	8	1	1	1	1.176	1.252	0.998	1.064
SLC9A6	sodium/hydrogen exchanger 6 isoform a precursor	10479	3	9	2	1	0.793	0.916	0.927	1.123
BUD31	protein BUD31 homolog isoform X1	8896	20	18	3	1	0.936	1.05	1.006	1.112
RFK	riboflavin kinase	55312	5	2	1	1	0.985	1.9305	1.122	1.959
SORD	sorbitol dehydrogenase	6652	34	43	9	1	1.071	1.029	1.25	0.961
UBAP2L	ubiquitin-associated protein 2-like isoform X1	9898	20	61	14	1	0.916	1.111	0.942	1.233
CHD1L	chromodomain-helicase-DNA-binding protein 1-like isoform 1	9557	11	22	9	1	0.803	1.015	0.965	1.241
C7orf25	UPF0415 protein C7orf25 isoform a	79020	6	4	2	1	1	1.047	0.921	1.047
PPP2R5A	serine/threonine-protein phosphatase 2A 56 kDa regulatory subunit alpha isoform isoform 1	5525	17	30	6	1	1.188	1.117	1.118	0.936
ARID1A	AT-rich interactive domain-containing protein 1A isoform a	8289	12	49	18	1	0.833	0.878	0.98	1.048
ODF2	outer dense fiber protein 2 isoform 12	4957	4	9	4	1	0.891	0.741	1.047	0.847
MRPL23	39S ribosomal protein L23, mitochondrial	6150	35	13	4	1	0.939	0.968	0.931	0.996
WDR81	WD repeat-containing protein 81 isoform 1	124997	6	32	9	1	0.841	0.779	0.953	0.927
ZNF423	zinc finger protein 423 isoform X1	23090	1	2	1	1	0.925	0.8945	0.889	0.968
YTHDF1	YTH domain-containing family protein 1	54915	6	8	2	1	0.8725	1.038	0.937	1.194
NUP62	nuclear pore glycoprotein p62	23636	11	31	5	1	1.089	1.098	1.027	1.027
COL25A1	collagen alpha-1(XXV) chain isoform X1	84570	4	1	1	1	0.921	0.535	0.805	0.581
SDR39U1	epimerase family protein SDR39U1 isoform X1	56948	14	12	4	1	1.086	0.983	1.09	0.934
ITGA2B	integrin alpha-IIb preproprotein	3674	4	10	4	1	2.436	0.963	0.752	0.401
NMT2	glycylpeptide N-tetradecanoyltransferase 2 isoform X3	9397	15	25	3	1	1.078	1.046	1.149	1.001
SIL1	nucleotide exchange factor SIL1 isoform X1	64374	9	7	2	1	0.874	1.206	0.872	1.385
RPA2	replication protein A 32 kDa subunit isoform 3	6118	20	17	4	1	0.926	0.934	0.954	1.015
PAXBP1	PAX3- and PAX7-binding protein 1 isoform 1	94104	7	10	4	1	1.024	0.886	0.876	0.865
HSDL1	inactive hydroxysteroid dehydrogenase-like protein 1 isoform a	83693	3	1	1	1	#NUM!	#NUM!	#NUM!	#NUM!
ANXA11	annexin A11 isoform X1	311	32	107	18	1	0.945	0.954	1.07	0.989
STS	steryl-sulfatase isoform 2 precursor	412	11	17	5	1	0.985	0.97	0.993	0.997
ARFGEF1	brefeldin A-inhibited guanine nucleotide-exchange protein 1 isoform X1	10565	10	47	11	1	0.92	0.95	1.012	1.032
CRTAP	cartilage-associated protein precursor	10491	24	43	10	1	0.9	1.182	0.844	1.314
CKMT1A	creatine kinase U-type, mitochondrial isoform 2	548596	9	12	3	1	0.635	0.427	0.901	0.673
DNAJA1	dnaJ homolog subfamily A member 1 isoform 1	3301	22	20	6	1	0.852	1.085	0.933	1.253
HARS	histidine--tRNA ligase, cytoplasmic isoform 1	3035	31	90	13	1	1.108	1.435	1.058	1.283
EEA1	early endosome antigen 1 isoform X1	8411	36	160	48	1	0.997	1.14	0.946	1.134
TRPT1	tRNA 2'-phosphotransferase 1 isoform 3	83707	6	4	1	1	0.861	0.911	0.939	1.058
GNPNAT1	glucosamine 6-phosphate N-acetyltransferase	64841	22	5	3	1	0.981	0.907	0.945	0.925
SRI	sorcin isoform A	6717	40	47	8	1	0.853	0.884	1.013	1.033
NUDT16	U8 snoRNA-decapping enzyme isoform 2	131870	51	37	7	1	1.045	1.133	0.977	1.032
KDM5B	lysine-specific demethylase 5B isoform 1	10765	1	3	1	1	0.886	0.8365	0.956	0.966
MEX3B	RNA-binding protein MEX3B	84206	4	6	1	1	0.669	0.578	0.777	0.867
PLEKHA6	pleckstrin homology domain-containing family A member 6 isoform X10	22874	12	26	13	1	0.732	0.737	1.046	0.991
FCER1G	high affinity immunoglobulin epsilon receptor subunit gamma precursor	2207	22	10	2	1	1.257	0.986	0.913	0.79
ACTA2	actin, aortic smooth muscle	59	76	1658	3	1	1.001	1.014	0.932	1.013
SUDS3	sin3 histone deacetylase corepressor complex component SDS3 isoform X1	64426	5	2	1	1	1.2105	0.884	0.946	0.7245
ELN	elastin isoform m precursor	2006	14	11	5	1	0.858	0.935	1	1.089
OGDH	2-oxoglutarate dehydrogenase, mitochondrial isoform 1 precursor	4967	34	105	24	1	0.983	1.03	1.042	1.017
PREB	prolactin regulatory element-binding protein isoform 1	10113	22	15	6	1	0.874	0.905	0.938	1.02
F12	coagulation factor XII preproprotein	2161	11	29	6	1	1.128	1.219	1.035	1.081
TMEM189	transmembrane protein 189 isoform 1	387521	9	3	1	1	1.0865	1.1	0.9465	1.0125
SCARB2	lysosome membrane protein 2 isoform 1 precursor	950	23	59	9	1	1.208	0.982	0.976	0.812
BCL2	apoptosis regulator Bcl-2 isoform alpha	596	32	10	3	1	1.008	0.778	1.094	0.767
ADPRHL2	poly(ADP-ribose) glycohydrolase ARH3	54936	33	37	9	1	0.918	0.974	1.035	1.062
SDC2	syndecan-2 precursor	6383	5	2	1	1	0.9835	0.7175	0.8935	0.729
HNRNPL	heterogeneous nuclear ribonucleoprotein L isoform X1	3191	44	113	19	1	0.93	1.05	0.972	1.132
RPUSD3	mitochondrial mRNA pseudouridine synthase RPUSD3 isoform 1	285367	5	2	1	1	0.9275	0.788	0.9635	0.85
ALKBH4	alpha-ketoglutarate-dependent dioxygenase alkB homolog 4	54784	14	12	4	1	0.967	0.883	0.919	0.913
PRCP	lysosomal Pro-X carboxypeptidase isoform 1 preproprotein	5547	15	43	6	1	0.96	0.973	0.903	1.002
HS2ST1	heparan sulfate 2-O-sulfotransferase 1 isoform 1	9653	7	9	3	1	0.871	1.101	0.911	1.215
ATXN1	ataxin-1 ATXN1	6310	4	5	3	1	0.938	0.767	0.891	0.833
MYL12A	myosin regulatory light chain 12A isoform 2	10627	54	245	4	1	0.985	0.852	1.016	0.87
ARSB	arylsulfatase B isoform X1	411	15	18	6	1	0.883	0.895	0.832	1.014
FGG	fibrinogen gamma chain isoform gamma-B precursor	2266	55	491	25	1	2.243	1.613	0.966	0.708
MED16	mediator of RNA polymerase II transcription subunit 16	10025	3	12	2	1	1.07	0.924	0.942	0.893
KIAA1211	uncharacterized protein KIAA1211 isoform X2	57482	4	9	4	1	0.619	0.921	0.837	1.388
UTP6	U3 small nucleolar RNA-associated protein 6 homolog	55813	6	4	3	1	0.7615	0.716	0.9155	0.946
EXOC6	exocyst complex component 6 isoform c	54536	3	7	2	1	0.926	0.879	1.02	1.014
RPF2	ribosome production factor 2 homolog isoform 1	84154	16	15	4	1	0.894	0.729	0.959	0.824
ITGAL	integrin alpha-L isoform a precursor	3683	1	5	1	1	0.9795	0.9325	0.92	0.9525
HSD17B10	3-hydroxyacyl-CoA dehydrogenase type-2 isoform 1	3028	72	104	12	1	0.935	0.925	0.961	1.01
CLTC	clathrin heavy chain 1 isoform X1	1213	50	562	71	1	1.04	1.161	1.006	1.074
PQLC1	PQ-loop repeat-containing protein 1 isoform X1	80148	3	2	1	1	1.0705	0.939	0.9555	0.878
SH3RF1	E3 ubiquitin-protein ligase SH3RF1	57630	2	3	1	1	1.015	1.024	1.0525	1.013
CXXC5	CXXC-type zinc finger protein 5	51523	7	2	1	1	1.1695	0.9335	0.9135	0.8005
MGAT2	alpha-1,6-mannosyl-glycoprotein 2-beta-N-acetylglucosaminyltransferase	4247	6	6	3	1	0.865	1.044	0.897	1.192
INTS6	integrator complex subunit 6 isoform a	26512	6	10	5	1	1.09	1.062	0.906	0.974
CHD4	chromodomain-helicase-DNA-binding protein 4 isoform X3	1108	26	141	34	1	0.935	1.079	1.008	1.154
CRYZL1	quinone oxidoreductase-like protein 1	9946	24	17	6	1	0.849	0.864	0.986	1.017
SH3GL3	endophilin-A3 isoform d	6457	5	3	2	1	0.854	0.885	0.836	1.036
OSGEPL1	probable tRNA N6-adenosine threonylcarbamoyltransferase, mitochondrial isoform X1	64172	3	3	1	1	0.796	0.835	0.973	1.049
APOL3	apolipoprotein L3 isoform 1	80833	4	4	2	1	0.86	0.817	0.96	0.981
PARD3B	partitioning defective 3 homolog B isoform X1	117583	2	4	3	1	0.8065	0.847	0.941	1.048
RELB	transcription factor RelB	5971	9	5	4	1	1.221	0.943	0.887	0.772
PRKRA	interferon-inducible double-stranded RNA-dependent protein kinase activator A isoform 1	8575	34	35	9	1	0.86	1.135	1.06	1.303
RXRB	retinoic acid receptor RXR-beta isoform 1	6257	8	11	2	1	0.993	0.99	0.997	0.997
IBTK	inhibitor of Bruton tyrosine kinase isoform X1	25998	1	2	1	1	1.051	1.0115	0.937	0.963
MAPT	microtubule-associated protein tau isoform X1	4137	19	28	4	1	0.766	0.719	1.098	0.934
EDF1	endothelial differentiation-related factor 1 isoform alpha	8721	32	26	5	1	0.874	1.137	1.065	1.301
ZFYVE16	zinc finger FYVE domain-containing protein 16 isoform X1	9765	5	10	6	1	0.885	0.92	0.869	1.04
TAGLN3	transgelin-3	29114	18	27	1	1	1.398	1.438	1.106	1.017
LOC105379356	uncharacterized protein LOC105379356 isoform X1	105379356	4	1	1	1	0.851	0.954	1.222	1.121
C12orf75	overexpressed in colon carcinoma 1 protein	387882	21	3	1	1	0.7615	0.8365	0.7175	1.0985
MIER1	mesoderm induction early response protein 1 isoform k	57708	5	9	3	1	0.96	0.881	0.921	0.918
BBOX1	gamma-butyrobetaine dioxygenase isoform X1	8424	3	3	1	1	1.102	0.798	1.078	0.743
VDAC3	voltage-dependent anion-selective channel protein 3 isoform 1	7419	29	71	5	1	1.072	1.054	1.033	1.001
FAM50A	protein FAM50A	9130	17	13	5	1	0.994	0.975	0.941	0.98
PDLIM2	PDZ and LIM domain protein 2 isoform 2	64236	28	50	10	1	0.779	0.82	0.871	1.043
ATXN2	ataxin-2 isoform 1	6311	4	12	4	1	0.784	0.851	1.016	1.086
PSEN1	presenilin-1 isoform X1	5663	6	6	2	1	0.84	0.811	0.906	0.99
TMTC3	transmembrane and TPR repeat-containing protein 3	160418	9	25	7	1	1.012	1.595	1.024	1.577
FGFR1OP	FGFR1 oncogene partner isoform a	11116	4	10	1	1	0.951	0.853	1.033	0.897
KIF1B	kinesin-like protein KIF1B isoform b	23095	7	19	8	1	0.967	1.002	0.978	1.01
MTMR12	myotubularin-related protein 12 isoform X3	54545	5	10	3	1	1.053	1.014	1.062	0.998
WDFY3	WD repeat and FYVE domain-containing protein 3 isoform X1	23001	1	6	4	1	0.829	0.937	0.984	1.13
SPON2	spondin-2 precursor	10417	8	6	3	1	1.42	0.797	0.751	0.542
SELENOS	selenoprotein S isoform 1	55829	6	4	1	1	0.885	0.933	0.927	1.088
SCARB1	scavenger receptor class B member 1 isoform 1	949	2	2	1	1	#NUM!	#NUM!	#NUM!	#NUM!
CLPP	ATP-dependent Clp protease proteolytic subunit, mitochondrial precursor	8192	27	16	6	1	1.008	1.065	0.976	1.057
RPL22L1	60S ribosomal protein L22-like 1 isoform 1	200916	10	3	1	1	0.921	0.783	0.859	0.847
IAH1	isoamyl acetate-hydrolyzing esterase 1 homolog isoform X1	285148	19	19	5	1	0.835	0.929	0.953	1.121
EPB41L2	band 4.1-like protein 2 isoform a	2037	45	255	1	1	0.9025	1.2615	0.974	1.3975
TMEM165	transmembrane protein 165 precursor	55858	17	16	3	1	1.067	1.023	0.905	0.959
RUNX1	runt-related transcription factor 1 isoform X1	861	7	9	3	1	0.925	0.737	1.014	0.788
PAK1IP1	p21-activated protein kinase-interacting protein 1 isoform X1	55003	8	10	3	1	0.965	0.839	1.023	0.87
SIPA1	signal-induced proliferation-associated protein 1 isoform X1	6494	10	17	8	1	0.926	0.914	0.878	0.987
PIP4K2B	phosphatidylinositol 5-phosphate 4-kinase type-2 beta isoform X1	8396	23	31	5	1	0.816	0.889	0.962	1.059
NOB1	RNA-binding protein NOB1	28987	11	7	3	1	1.006	0.666	0.743	0.774
C1orf198	uncharacterized protein C1orf198 isoform 1	84886	35	19	9	1	0.822	0.826	0.947	0.986
HDGF	hepatoma-derived growth factor isoform a	3068	65	137	17	1	0.886	0.947	1.146	1.081
PSMC5	26S proteasome regulatory subunit 8 isoform X1	5705	50	109	18	1	1.052	1.207	1.042	1.18
APMAP	adipocyte plasma membrane-associated protein	57136	50	153	18	1	1.006	0.915	1.005	0.927
CYC1	cytochrome c1, heme protein, mitochondrial precursor	1537	8	22	3	1	0.913	0.867	1.105	0.929
KDELC1	KDEL motif-containing protein 1 isoform 1 precursor	79070	28	31	13	1	1.012	1.327	0.924	1.312
PENK	proenkephalin-A preproprotein	5179	3	1	1	1	0.656	0.436	0.612	0.665
CADM4	cell adhesion molecule 4 precursor	199731	16	10	5	1	0.856	0.87	1.073	1.036
STUM	protein stum homolog	375057	21	7	2	1	0.7055	0.699	1.0085	0.98
AASS	alpha-aminoadipic semialdehyde synthase, mitochondrial	10157	5	6	4	1	0.861	0.869	0.81	1.008
CTR9	RNA polymerase-associated protein CTR9 homolog isoform 1	9646	7	22	6	1	0.842	0.85	0.932	1.009
CST3	cystatin-C precursor	1471	18	18	2	1	1.032	0.762	1.017	0.73
TNRC18	trinucleotide repeat-containing gene 18 protein isoform X1	84629	2	5	3	1	1.0655	0.664	1.0015	0.628
MLF2	myeloid leukemia factor 2	8079	16	7	3	1	0.91	0.818	0.921	0.906
AKR1B1	aldose reductase isoform 1	231	29	79	7	1	1.015	1.232	1.053	1.213
MAML2	mastermind-like protein 2	84441	2	3	2	1	0.8335	0.8775	0.9325	1.0555
FBXO21	F-box only protein 21 isoform 1	23014	5	5	2	1	1.232	1.152	0.958	0.93
AHCY	adenosylhomocysteinase isoform X2	191	39	171	16	1	0.959	1.058	1.059	1.093
TBC1D2B	TBC1 domain family member 2B isoform a	23102	19	43	15	1	0.989	0.973	0.889	0.942
VDAC2	voltage-dependent anion-selective channel protein 2 isoform 1	7417	30	55	7	1	1.059	1.09	1.184	0.994
EXOC5	exocyst complex component 5 isoform X1	10640	19	34	13	1	0.917	0.985	0.937	1.04
DHX16	pre-mRNA-splicing factor ATP-dependent RNA helicase DHX16 isoform 1	8449	11	24	8	1	0.972	0.89	0.955	0.915
ERP44	endoplasmic reticulum resident protein 44 precursor	23071	45	113	15	1	0.978	1.265	1.004	1.229
TBC1D8B	TBC1 domain family member 8B isoform a	54885	1	6	1	1	1.31	1.076	0.846	0.808
PPP1R12C	protein phosphatase 1 regulatory subunit 12C isoform X1	54776	25	48	1	1	0.8325	0.72	1.046	0.865
SLC9A1	sodium/hydrogen exchanger 1	6548	6	6	3	1	0.921	0.992	1.058	0.996
43712	septin-4 isoform 5	5414	11	16	2	1	1.068	0.856	0.979	0.831
SPTLC1	serine palmitoyltransferase 1 isoform a	10558	26	36	12	1	0.926	1.104	1.051	1.192
SNX3	sorting nexin-3 isoform a	8724	30	56	5	1	0.924	1.078	0.997	1.154
ENY2	transcription and mRNA export factor ENY2 isoform 1	56943	25	12	2	1	0.899	0.965	0.998	1.128
TP53BP2	apoptosis-stimulating of p53 protein 2 isoform 1	7159	3	5	3	1	0.894	0.88	0.949	1.011
YARS	tyrosine--tRNA ligase, cytoplasmic	8565	37	65	18	1	1.048	1.044	0.978	0.987
NCLN	nicalin isoform 1 precursor	56926	33	69	16	1	0.948	0.981	0.998	1.056
TBC1D9B	TBC1 domain family member 9B isoform a	23061	12	41	12	1	0.966	1.201	1.024	1.22
GNAQ	guanine nucleotide-binding protein G(q) subunit alpha	2776	31	40	5	1	0.874	1.053	0.96	1.205
NAMPT	nicotinamide phosphoribosyltransferase precursor	10135	43	97	17	1	1.108	1.053	1.164	0.95
PIK3R2	phosphatidylinositol 3-kinase regulatory subunit beta	5296	10	17	3	1	0.941	0.883	0.925	0.931
PI4K2A	phosphatidylinositol 4-kinase type 2-alpha	55361	24	23	7	1	0.986	1.038	0.94	1.041
FRYL	protein furry homolog-like isoform X1	285527	2	12	5	1	1.13	1.019	1.06	0.876
SMPD4	sphingomyelin phosphodiesterase 4 isoform X1	55627	11	23	10	1	0.92	0.867	1.012	0.916
LYPLAL1	lysophospholipase-like protein 1 isoform X1	127018	8	6	2	1	0.854	0.978	1.126	1.145
GLT8D1	glycosyltransferase 8 domain-containing protein 1	55830	12	6	4	1	0.9525	0.927	0.853	0.9755
ARHGAP12	rho GTPase-activating protein 12 isoform 1	94134	3	6	2	1	0.941	0.926	1.13	0.984
SDC4	syndecan-4 precursor	6385	14	2	2	1	0.737	0.537	1.218	0.728
ARFGAP2	ADP-ribosylation factor GTPase-activating protein 2 isoform X1	84364	26	43	11	1	0.807	0.925	1.026	1.146
SAT2	diamine acetyltransferase 2 isoform 1	112483	6	6	2	1	0.709	0.597	1.208	0.84
STOM	erythrocyte band 7 integral membrane protein isoform a	2040	42	65	10	1	1.079	0.95	1.109	0.841
ISCU	iron-sulfur cluster assembly enzyme ISCU, mitochondrial isoform 2 precursor	23479	16	8	3	1	0.918	0.899	0.973	0.995
SEL1L	protein sel-1 homolog 1 isoform 1 precursor	6400	17	27	9	1	0.999	0.955	0.997	0.957
TUBGCP4	gamma-tubulin complex component 4 isoform a	27229	5	7	3	1	0.904	0.959	0.979	1.028
FIG4	polyphosphoinositide phosphatase	9896	2	2	2	1	1.1055	1.1205	0.9385	1.0475
MMP7	matrilysin preproprotein	4316	9	12	3	1	1.622	0.88	1.47	0.54
NOP14	nucleolar protein 14 isoform 1	8602	8	21	6	1	0.847	0.76	0.993	0.897
ERLEC1	endoplasmic reticulum lectin 1 isoform X1	27248	15	20	6	1	0.919	1.104	0.926	1.202
MDC1	mediator of DNA damage checkpoint protein 1 isoform X1	9656	7	22	9	1	0.939	0.864	0.941	0.919
MYH10	myosin-10 isoform X3	4628	54	864	89	1	0.852	0.936	0.95	1.111
EBNA1BP2	probable rRNA-processing protein EBP2 isoform 1	10969	22	24	7	1	0.922	0.786	0.891	0.853
HDAC3	histone deacetylase 3 isoform 1	8841	5	5	1	1	0.685	0.779	0.932	1.121
DHRS4	dehydrogenase/reductase SDR family member 4 isoform 1	10901	13	21	4	1	0.928	0.65	0.916	0.7
TPM1	tropomyosin alpha-1 chain isoform Tpm1.6cy	7168	65	345	0	1	0.746	0.979	0.96	1.398
NPC1	NPC intracellular cholesterol transporter 1 isoform X1	4864	4	14	5	1	1.2	0.935	1.09	0.78
EPPK1	epiplakin isoform X3	83481	36	199	1	1	0.753	0.568	0.828	0.697
SCML4	sex comb on midleg-like protein 4 isoform X1	256380	3	3	1	1	1.108	2.0965	1.064	1.902
ISY1-RAB43	ISY1-RAB43 protein	100534599	21	20	6	1	0.938	0.853	0.934	0.923
TACO1	translational activator of cytochrome c oxidase 1	51204	16	8	3	1	1.013	0.891	0.925	0.886
CFAP20	cilia- and flagella-associated protein 20	29105	20	13	4	1	1.002	1.309	1.018	1.335
MACROD2	O-acetyl-ADP-ribose deacetylase MACROD2 isoform 3	140733	2	1	1	1	0.545	1.026	1.117	1.881
SURF1	surfeit locus protein 1 isoform 1	6834	18	7	3	1	1.063	1.026	1.072	0.958
TAMM41	phosphatidate cytidylyltransferase, mitochondrial isoform X1	132001	6	2	2	1	0.635	0.89	0.87	1.401
USP19	ubiquitin carboxyl-terminal hydrolase 19 isoform X1	10869	2	4	2	1	0.8525	0.811	0.957	0.9525
AP4B1	AP-4 complex subunit beta-1 isoform 1	10717	2	1	1	1	1.157	1.068	0.933	0.923
RANGAP1	ran GTPase-activating protein 1 isoform X1	5905	22	50	12	1	0.891	0.963	1.007	1.104
43715	septin-7 isoform X2	989	35	128	15	1	0.851	1.111	0.957	1.315
ELMSAN1	ELM2 and SANT domain-containing protein 1 isoform X1	91748	11	23	9	1	0.818	0.81	0.92	0.99
CBWD1	COBW domain-containing protein 1 isoform 1	55871	13	11	3	1	0.961	0.982	0.932	1.063
RNF40	E3 ubiquitin-protein ligase BRE1B isoform 1	9810	16	33	13	1	0.843	0.777	0.969	0.919
PPIL1	peptidyl-prolyl cis-trans isomerase-like 1	51645	37	15	6	1	0.947	1.287	1.02	1.292
MPP7	MAGUK p55 subfamily member 7 isoform X1	143098	5	6	3	1	0.632	0.592	0.98	0.948
PRPF38A	pre-mRNA-splicing factor 38A isoform X1	84950	7	6	2	1	0.909	0.886	0.927	0.972
PPID	peptidyl-prolyl cis-trans isomerase D	5481	28	30	10	1	0.994	1.07	0.978	1.085
TRIM32	E3 ubiquitin-protein ligase TRIM32 isoform X1	22954	9	9	5	1	1.019	1.103	0.94	1.082
RPL17-C18orf32	RPL17-C18orf32 protein isoform 1	100526842	45	76	9	1	0.975	1.186	1.014	1.217
THOC7	THO complex subunit 7 homolog isoform 1	80145	17	7	3	1	0.529	0.492	0.89	1.008
PCDH11X	protocadherin-11 X-linked isoform X2	27328	1	3	1	1	1.172	1.567	1.327	1.357
CRYM	ketimine reductase mu-crystallin	1428	18	14	4	1	0.725	0.68	1.19	0.953
VPS37A	vacuolar protein sorting-associated protein 37A isoform X1	137492	12	7	3	1	0.664	0.776	0.944	1.169
UQCR10	cytochrome b-c1 complex subunit 9 isoform a	29796	11	2	1	1	0.432	1.116	1.1175	2.582
LXN	latexin isoform X1	56925	17	10	3	1	1.675	0.944	1.105	0.564
RANBP3	ran-binding protein 3 isoform RANBP3-d	8498	21	27	10	1	0.876	0.796	0.932	0.896
BCAT2	branched-chain-amino-acid aminotransferase, mitochondrial isoform a precursor	587	26	26	8	1	0.886	0.896	1.071	1.012
PDSS2	decaprenyl-diphosphate synthase subunit 2 isoform X1	57107	3	1	1	1	0.864	0.874	1.01	1.012
TMEM126A	transmembrane protein 126A isoform 1	84233	28	10	5	1	0.832	0.961	1.044	1.155
NDUFA6	NADH dehydrogenase [ubiquinone] 1 alpha subcomplex subunit 6	4700	34	8	4	1	0.971	1.277	1.172	1.174
MRPL40	39S ribosomal protein L40, mitochondrial isoform 1	64976	25	14	4	1	1.075	1.174	1.11	1.084
KDM8	jmjC domain-containing protein 5 isoform 1	79831	8	6	3	1	0.874	0.746	0.944	0.885
CBLB	E3 ubiquitin-protein ligase CBL-B isoform a	868	4	5	1	1	1.164	0.833	0.956	0.716
EPB41	protein 4.1 isoform X1	2035	4	10	2	1	0.85	0.6795	0.982	0.801
MDN1	midasin	23195	3	32	14	1	0.867	0.945	0.972	1.083
DOK2	docking protein 2 isoform a	9046	6	3	2	1	0.8105	0.7715	0.919	0.938
ARFGAP1	ADP-ribosylation factor GTPase-activating protein 1 isoform X1	55738	21	23	7	1	0.857	1.196	0.914	1.357
RABL2A	rab-like protein 2A isoform X1	11159	21	12	4	1	0.87	0.885	0.887	1.024
ADAMTS12	A disintegrin and metalloproteinase with thrombospondin motifs 12 isoform X1	81792	1	1	1	1	0.894	0.718	0.807	0.803
ATP5PO	ATP synthase subunit O, mitochondrial precursor	539	50	43	8	1	0.997	1.055	1.147	1.067
TNFAIP8	tumor necrosis factor alpha-induced protein 8 isoform c	25816	14	11	2	1	0.881	1.081	0.997	1.22
STRIP1	striatin-interacting protein 1 isoform 1	85369	12	27	8	1	0.789	0.763	0.863	0.982
GRB10	growth factor receptor-bound protein 10 isoform X1	2887	5	4	3	1	0.9845	0.9645	0.93	0.9785
NUP153	nuclear pore complex protein Nup153 isoform 2	9972	12	40	14	1	0.857	0.924	1.014	1.079
MRPL39	39S ribosomal protein L39, mitochondrial isoform b	54148	13	17	4	1	1.026	1.106	0.989	1.024
RGP1	RAB6A-GEF complex partner protein 2	9827	6	5	2	1	0.865	0.945	0.949	1.084
GTF3C4	general transcription factor 3C polypeptide 4	9329	9	22	8	1	0.925	1.054	0.996	1.134
EDC4	enhancer of mRNA-decapping protein 4	23644	21	109	21	1	0.92	0.943	0.954	1.013
RWDD1	RWD domain-containing protein 1 isoform a	51389	7	8	2	1	1.158	1.176	0.913	1.014
TTC39B	tetratricopeptide repeat protein 39B isoform 1	158219	1	2	1	1	1.188	0.796	0.806	0.674
TMPRSS9	transmembrane protease serine 9 isoform X1	360200	2	1	1	1	0.924	0.875	0.779	0.948
CD14	monocyte differentiation antigen CD14 precursor	929	34	42	9	1	0.895	0.794	0.931	0.89
KYNU	kynureninase isoform X1	8942	4	8	2	1	1.041	0.984	1.204	0.945
ECM2	extracellular matrix protein 2 isoform X1	1842	9	15	6	1	0.661	0.602	1.089	0.923
CWC27	spliceosome-associated protein CWC27 homolog isoform 1	10283	20	12	6	1	0.97	0.967	0.996	1.03
PPP1CB	serine/threonine-protein phosphatase PP1-beta catalytic subunit isoform 1	5500	32	56	4	1	1.019	1.039	1.043	1.058
ENSA	alpha-endosulfine isoform 1	2029	28	14	3	1	0.735	0.751	1.004	1.014
ANKRD44	serine/threonine-protein phosphatase 6 regulatory ankyrin repeat subunit B isoform X1	91526	4	8	2	1	1.057	1.003	0.956	0.949
DDX19B	ATP-dependent RNA helicase DDX19B isoform X1	11269	33	60	1	1	1.076	0.905	0.935	0.841
IFITM3	interferon-induced transmembrane protein 3	10410	31	7	1	1	0.976	0.928	0.991	0.964
GNA13	guanine nucleotide-binding protein subunit alpha-13 isoform 1	10672	39	77	11	1	0.944	0.874	1.004	0.926
SGPP1	sphingosine-1-phosphate phosphatase 1	81537	4	4	2	1	0.673	0.867	0.845	1.307
C4A	complement C4-A isoform 1 preproprotein	720	54	805	4	1	1.913	1.095	0.925	0.602
SLC22A18	solute carrier family 22 member 18 isoform a	5002	4	4	2	1	0.8865	0.632	0.9025	0.7125
RAB24	ras-related protein Rab-24	53917	28	14	5	1	1.281	1.028	0.946	0.834
RAB5B	ras-related protein Rab-5B isoform 1	5869	30	53	2	1	1.021	1.077	1.04	1.046
NGLY1	peptide-N(4)-(N-acetyl-beta-glucosaminyl)asparagine amidase isoform 1	55768	8	13	5	1	0.81	1.074	1.017	1.32
FOLR2	folate receptor beta isoform X1	2350	7	9	2	1	1.212	1.25	0.988	1.024
THG1L	probable tRNA(His) guanylyltransferase isoform 1	54974	4	1	1	1	1.105	0.871	0.877	0.788
CNDP2	cytosolic non-specific dipeptidase isoform 1	55748	54	172	20	1	1.04	0.957	1.098	0.92
MED6	mediator of RNA polymerase II transcription subunit 6 isoform 4	10001	4	2	1	1	1.085	0.9005	0.9055	0.8255
ISOC1	isochorismatase domain-containing protein 1	51015	24	39	6	1	0.987	0.995	1.112	0.996
PLEKHA1	pleckstrin homology domain-containing family A member 1 isoform X4	59338	10	12	4	1	1.031	0.969	0.919	0.969
IPO7	importin-7	10527	19	67	15	1	1.004	1.025	0.936	1.014
MCF2L	guanine nucleotide exchange factor DBS isoform X1	23263	2	3	2	1	1.152	1.423	0.737	1.236
MRPL19	39S ribosomal protein L19, mitochondrial	9801	8	9	3	1	0.971	1.134	1.089	1.192
MB21D2	protein MB21D2	151963	3	2	2	1	0.96	0.965	0.918	1.005
P3H4	endoplasmic reticulum protein SC65 isoform X2	10609	12	23	6	1	1.03	1.028	0.753	1.005
RAP1A	ras-related protein Rap-1A isoform X2	5906	53	54	3	1	0.976	0.942	0.931	0.979
SERPINB1	leukocyte elastase inhibitor isoform X1	1992	41	58	15	1	0.944	0.932	1.074	0.978
NR2C2	nuclear receptor subfamily 2 group C member 2 isoform X1	7182	8	5	3	1	0.898	0.777	0.906	0.888
ENDOD1	endonuclease domain-containing 1 protein precursor	23052	21	23	8	1	1.009	0.879	0.98	0.905
PPIL2	peptidyl-prolyl cis-trans isomerase-like 2 isoform X1	23759	5	4	2	1	0.8315	0.7285	0.8965	0.877
CALCOCO1	calcium-binding and coiled-coil domain-containing protein 1 isoform X1	57658	3	3	2	1	0.994	0.89	0.936	0.899
RHOA	transforming protein RhoA isoform 1 precursor	387	41	34	2	1	0.894	0.922	0.953	1.052
GAS7	growth arrest-specific protein 7 isoform c	8522	7	10	4	1	0.765	0.796	0.888	0.966
SMPD1	sphingomyelin phosphodiesterase isoform 1 precursor	6609	3	4	2	1	0.947	0.788	0.977	0.832
SELENOF	selenoprotein F isoform 1 precursor	9403	22	9	3	1	0.807	1.15	0.96	1.161
NPM1	nucleophosmin isoform 1	4869	39	312	11	1	0.962	0.89	1.011	0.931
ARIH1	E3 ubiquitin-protein ligase ARIH1	25820	10	14	5	1	1.051	1.101	0.913	1.077
MACF1	microtubule-actin cross-linking factor 1 isoform X16	23499	21	410	132	1	0.885	0.95	0.955	1.068
HGS	hepatocyte growth factor-regulated tyrosine kinase substrate isoform X1	9146	18	50	15	1	0.846	0.848	0.968	0.978
RNPEP	aminopeptidase B isoform a	6051	42	116	21	1	0.766	0.829	1.033	1.035
CGGBP1	CGG triplet repeat-binding protein 1 isoform X1	8545	23	11	4	1	0.83	0.944	0.935	1.113
TCIM	transcriptional and immune response regulator	56892	14	1	1	1	0.611	0.788	0.885	1.289
RPS29	40S ribosomal protein S29 isoform 2	6235	10	3	1	1	0.64	0.804	1.029	1.206
UQCRC1	cytochrome b-c1 complex subunit 1, mitochondrial precursor	7384	41	76	14	1	0.916	0.85	1.02	0.928
PCNA	proliferating cell nuclear antigen	5111	51	49	10	1	0.964	1.183	0.976	1.227
BCKDHB	2-oxoisovalerate dehydrogenase subunit beta, mitochondrial isoform 1 precursor	594	5	5	2	1	0.924	0.762	1.007	0.821
SLC4A1AP	kanadaptin	22950	4	5	3	1	0.589	1.277	1.165	2.168
EIF4G1	eukaryotic translation initiation factor 4 gamma 1 isoform 6	1981	30	207	37	1	0.991	1.173	0.961	1.183
CLMP	CXADR-like membrane protein precursor	79827	6	2	2	1	0.7775	0.855	0.885	1.088
COMMD6	COMM domain-containing protein 6 isoform a	170622	24	4	2	1	1.036	1.051	0.899	0.95
CCDC22	coiled-coil domain-containing protein 22	28952	39	53	18	1	0.951	0.947	0.958	1.017
LRRFIP1	leucine-rich repeat flightless-interacting protein 1 isoform X1	9208	8	21	1	1	0.8825	0.8	0.8245	0.9065
PLAC9	placenta-specific protein 9 isoform 1 precursor	219348	22	17	3	1	1.014	1.451	0.919	1.452
POLR3E	DNA-directed RNA polymerase III subunit RPC5 isoform 1	55718	2	4	2	1	0.758	0.9305	0.927	1.2535
HIRIP3	HIRA-interacting protein 3 isoform 1	8479	7	7	3	1	0.928	0.946	1.012	1.019
GANAB	neutral alpha-glucosidase AB isoform 3 precursor	23193	51	449	1	1	0.93	1.161	0.987	1.23
TPRKB	EKC/KEOPS complex subunit TPRKB isoform a	51002	9	5	2	1	0.716	1.245	1.038	1.617
COL12A1	collagen alpha-1(XII) chain isoform X1	1303	44	788	5	1	1.853	1.119	0.816	0.601
COPE	coatomer subunit epsilon isoform d	11316	33	75	9	1	0.933	1.039	0.894	1.114
COPS8	COP9 signalosome complex subunit 8 isoform 1	10920	47	32	6	1	0.952	1.011	1.051	1.062
DHRS7B	dehydrogenase/reductase SDR family member 7B isoform X1	25979	13	24	4	1	0.919	0.841	1.133	0.915
LYRM1	LYR motif-containing protein 1 isoform X1	57149	2	1	1	1	0.768	1.041	1.006	1.356
FAM192A	protein FAM192A isoform X1	80011	11	9	3	1	0.708	0.797	0.934	1.132
NSUN5	probable 28S rRNA (cytosine-C(5))-methyltransferase isoform 3	55695	6	5	2	1	0.837	0.8125	0.9215	0.971
PNP	purine nucleoside phosphorylase	4860	53	62	11	1	1.19	1.098	1.115	0.933
ABI3BP	target of Nesh-SH3 isoform X1	25890	7	25	9	1	1.1	1.312	1.035	1.192
YY1	transcriptional repressor protein YY1	7528	11	22	5	1	0.812	0.873	1.054	1.118
LAMTOR2	ragulator complex protein LAMTOR2 isoform 1	28956	15	5	2	1	1.005	1.075	0.9875	1.075
SMOC1	SPARC-related modular calcium-binding protein 1 isoform X1	64093	3	1	1	1	0.872	0.448	0.463	0.513
MTMR2	myotubularin-related protein 2 isoform 1	8898	14	23	8	1	0.86	0.939	0.918	1.091
GSS	glutathione synthetase	2937	51	75	19	1	0.956	1.018	1.126	1.044
PPP3R1	calcineurin subunit B type 1	5534	51	19	6	1	0.982	1.083	1.097	1.177
FGFR1OP2	FGFR1 oncogene partner 2 isoform 1	26127	3	3	1	1	0.823	0.877	1	1.069
ACP5	tartrate-resistant acid phosphatase type 5 precursor	54	10	3	2	1	1.223	0.981	0.771	0.802
AGPAT1	1-acyl-sn-glycerol-3-phosphate acyltransferase alpha isoform X1	10554	14	14	3	1	0.944	0.876	1.025	0.905
CNTN1	contactin-1 isoform X1	1272	10	18	8	1	0.953	1.178	0.871	1.236
MDH1	malate dehydrogenase, peroxisomal isoform MDH1x	4190	35	113	13	1	1.019	1.01	1.067	0.992
HSD17B11	estradiol 17-beta-dehydrogenase 11 precursor	51170	20	16	5	1	1.067	1.053	1.067	0.972
RELCH	lisH domain and HEAT repeat-containing protein KIAA1468 isoform a	57614	9	24	2	1	0.848	0.936	0.961	1.099
ABCB8	ATP-binding cassette sub-family B member 8, mitochondrial isoform a	11194	9	12	5	1	0.921	0.763	0.916	0.826
CLK2	dual specificity protein kinase CLK2 isoform 1	1196	6	4	2	1	0.991	0.889	0.929	0.995
FBLN5	fibulin-5 isoform X2	10516	12	52	6	1	0.663	0.725	1.014	1.093
SCAMP1	secretory carrier-associated membrane protein 1 isoform 1	9522	29	23	8	1	0.838	0.903	0.939	1.082
DARS	aspartate--tRNA ligase, cytoplasmic isoform 1	1615	52	127	23	1	1.011	1.047	0.968	1.035
ACP1	low molecular weight phosphotyrosine protein phosphatase isoform c	52	43	45	5	1	1.003	1.032	0.943	0.997
ETV6	transcription factor ETV6	2120	5	6	3	1	0.687	0.7035	1.121	1.0345
HS1BP3	HCLS1-binding protein 3 isoform X1	64342	29	37	8	1	1.111	1.057	0.929	0.974
NEXN	nexilin isoform X1	91624	18	31	12	1	0.828	0.947	0.964	1.116
ATP5IF1	ATPase inhibitor, mitochondrial isoform 1 precursor	93974	19	8	4	1	0.896	1.231	1.023	1.283
CFAP298	cilia- and flagella-associated protein 298 isoform 1	56683	17	8	3	1	1.112	0.974	0.968	0.877
BNIP1	vesicle transport protein SEC20 isoform BNIP1	662	32	23	7	1	0.953	1.051	0.955	1.102
RARS2	probable arginine--tRNA ligase, mitochondrial isoform 3 precursor	57038	5	5	3	1	1.064	0.853	0.941	0.86
ACTN4	alpha-actinin-4 isoform X3	81	65	754	1	1	0.941	0.986	1.019	1.043
KIAA2013	uncharacterized protein KIAA2013 isoform X1	90231	7	10	5	1	0.845	0.916	0.992	1.1
CSGALNACT2	chondroitin sulfate N-acetylgalactosaminyltransferase 2 isoform 1	55454	7	7	3	1	0.986	0.999	0.995	1.004
SHBG	sex hormone-binding globulin isoform 1 precursor	6462	24	21	7	1	1.712	1.223	0.915	0.728
NTMT1	N-terminal Xaa-Pro-Lys N-methyltransferase 1 isoform a	28989	17	8	3	1	0.715	1.278	0.865	1.896
FAT4	protocadherin Fat 4 isoform X1	79633	2	17	10	1	0.858	0.704	0.832	0.817
PDLIM4	PDZ and LIM domain protein 4 isoform 1	8572	45	66	10	1	0.863	0.868	1.004	1.007
MCCC1	methylcrotonoyl-CoA carboxylase subunit alpha, mitochondrial isoform 1 precursor	56922	20	23	10	1	0.882	0.893	1.21	0.987
SERPING1	plasma protease C1 inhibitor precursor	710	28	138	13	1	1.407	1.168	1.007	0.797
THUMPD3	THUMP domain-containing protein 3 isoform X1	25917	7	8	3	1	1.097	1.111	1.002	1.02
RAB11FIP5	rab11 family-interacting protein 5	26056	8	12	4	1	1.03	0.829	0.978	0.805
IDH3G	isocitrate dehydrogenase [NAD] subunit gamma, mitochondrial isoform a precursor	3421	16	15	5	1	1.086	0.973	1.17	0.91
NMRAL1	nmrA-like family domain-containing protein 1 isoform X1	57407	27	35	10	1	0.868	0.906	1.056	1.053
SNX33	sorting nexin-33 isoform 1	257364	12	12	5	1	0.986	0.934	0.949	0.947
NT5E	5'-nucleotidase isoform 1 preproprotein	4907	17	25	8	1	0.724	0.813	0.774	1.125
TPRG1L	tumor protein p63-regulated gene 1-like protein	127262	10	4	2	1	1.008	0.872	1.015	0.866
PRKACA	cAMP-dependent protein kinase catalytic subunit alpha isoform 3	5566	31	38	3	1	0.982	1.139	1.004	1.157
CDKAL1	threonylcarbamoyladenosine tRNA methylthiotransferase isoform X1	54901	6	8	3	1	0.83	0.728	0.808	0.877
PARS2	probable proline--tRNA ligase, mitochondrial precursor	25973	9	7	2	1	1.092	0.946	0.952	0.823
SRP54	signal recognition particle 54 kDa protein isoform 1	6729	33	50	13	1	1.134	1.219	0.967	1.044
CENPC	centromere protein C isoform 1	1060	2	5	2	1	0.67	0.813	0.972	1.213
POTEI	POTE ankyrin domain family member I isoform X1	653269	7	257	2	1	1.188	1.4	1.043	1.233
DNM2	dynamin-2 isoform 1	1785	36	135	1	1	0.88	0.895	0.946	0.998
CYTH2	cytohesin-2 isoform X1	9266	21	15	5	1	0.955	0.847	0.923	0.884
CSDE1	cold shock domain-containing protein E1 isoform 4	7812	26	70	20	1	0.877	0.965	0.934	1.101
UTP4	U3 small nucleolar RNA-associated protein 4 homolog isoform 1	84916	6	11	3	1	0.834	0.871	0.99	1.032
EPPK1	epiplakin isoform X1	83481	39	201	2	1	0.762	0.672	0.9	0.882
PAFAH1B2	platelet-activating factor acetylhydrolase IB subunit beta isoform X1	5049	31	37	4	1	0.719	0.876	0.992	1.217
ATIC	bifunctional purine biosynthesis protein PURH	471	60	193	28	1	0.952	0.924	1.021	0.974
WBP11	WW domain-binding protein 11	51729	31	44	15	1	0.864	0.891	0.937	1.021
OTULINL	inactive ubiquitin thioesterase FAM105A	54491	2	3	1	1	1.076	1.147	1.065	1.068
BICC1	protein bicaudal C homolog 1 isoform X1	80114	2	4	2	1	0.965	1.17	0.897	1.164
RIC8A	synembryn-A isoform 2	60626	36	71	16	1	0.877	0.924	0.911	1.044
KCTD18	BTB/POZ domain-containing protein KCTD18 isoform 1	130535	2	2	1	1	0.8555	0.6195	0.9685	0.7235
UPF2	regulator of nonsense transcripts 2	26019	9	24	11	1	0.855	0.923	0.949	1.073
AQP1	aquaporin-1 isoform 5	358	6	8	1	1	0.91	0.723	0.981	0.856
NUDT19	nucleoside diphosphate-linked moiety X motif 19 precursor	390916	18	6	4	1	0.94	0.751	1.059	0.852
EEF2	elongation factor 2	1938	51	490	40	1	1.031	1.181	0.991	1.14
GNA14	guanine nucleotide-binding protein subunit alpha-14	9630	22	25	4	1	0.968	0.721	0.77	0.774
DDX27	probable ATP-dependent RNA helicase DDX27 isoform 1	55661	17	43	15	1	0.897	0.86	0.995	0.95
AKT3	RAC-gamma serine/threonine-protein kinase isoform X1	10000	7	6	2	1	0.935	1.755	0.974	1.993
GPRC5C	G-protein coupled receptor family C group 5 member C isoform X1	55890	2	1	1	1	1.387	0.995	1.758	0.717
H2AFX	histone H2AX	3014	36	145	1	1	0.848	1.193	1.011	1.461
PHF21A	PHD finger protein 21A isoform X1	51317	1	3	1	1	0.848	1.098	0.907	1.269
PA2G4	proliferation-associated protein 2G4	5036	51	59	17	1	0.992	0.979	1.038	0.986
TMEM68	transmembrane protein 68 isoform 1	137695	13	7	3	1	0.905	0.866	1.018	1.025
TMEM231	transmembrane protein 231 isoform 1	79583	4	5	1	1	0.946	0.86	0.985	0.889
PDE2A	cGMP-dependent 3',5'-cyclic phosphodiesterase isoform PDE2A3	5138	1	1	1	1	0.714	0.74	0.965	1.037
EFL1	elongation factor-like GTPase 1 isoform 1	79631	10	31	12	1	0.881	0.965	1.041	1.096
MYL6	myosin light polypeptide 6 isoform 1	4637	70	155	1	1	0.889	0.848	1.079	0.964
TLE3	transducin-like enhancer protein 3 isoform X1	7090	5	8	2	1	0.78	0.803	0.926	1.033
ABCB1	multidrug resistance protein 1 isoform 1	5243	1	3	2	1	0.978	0.8875	0.9435	0.907
CTNNB1	catenin beta-1 isoform X1	1499	49	157	24	1	0.848	0.918	1.146	1.069
DYNLL2	dynein light chain 2, cytoplasmic	140735	33	9	1	1	0.835	1.032	1.075	1.237
GLB1	beta-galactosidase isoform d precursor	2720	13	47	8	1	1.076	1.09	1.011	1.005
AK5	adenylate kinase isoenzyme 5 isoform 1	26289	12	18	5	1	0.837	0.869	0.979	0.999
TPM4	tropomyosin alpha-4 chain isoform X1	7171	60	376	1	1	0.715	0.491	1.103	0.687
PSMD14	26S proteasome non-ATPase regulatory subunit 14	10213	35	36	9	1	0.93	1.172	1.012	1.26
RPS2	40S ribosomal protein S2	6187	40	91	12	1	1.023	1.238	1.108	1.21
GNPTG	N-acetylglucosamine-1-phosphotransferase subunit gamma precursor	84572	8	6	2	1	1.123	0.983	0.937	0.879
CILP	cartilage intermediate layer protein 1 preproprotein	8483	15	36	14	1	1.103	1.573	0.774	1.43
AIF1	allograft inflammatory factor 1 isoform 3	199	29	18	4	1	1.34	1.242	1.1	0.919
TAB3	TGF-beta-activated kinase 1 and MAP3K7-binding protein 3	257397	2	2	1	1	0.8385	0.7635	0.8985	0.911
EPCAM	epithelial cell adhesion molecule precursor	4072	5	1	1	1	1.079	0.92	1.194	0.853
FRS2	fibroblast growth factor receptor substrate 2 isoform X1	10818	6	2	2	1	0.8845	0.821	0.9045	0.9475
LGALS7	galectin-7	3963	26	11	3	1	0.719	0.608	0.945	0.845
ARHGAP9	rho GTPase-activating protein 9 isoform 4	64333	2	1	1	1	1.252	0.603	0.524	0.481
RPS3A	40S ribosomal protein S3a isoform 1	6189	53	150	15	1	1.039	1.205	1.052	1.136
ASMTL	N-acetylserotonin O-methyltransferase-like protein isoform X1	8623	20	21	11	1	1.015	0.852	1.003	0.846
PHYKPL	5-phosphohydroxy-L-lysine phospho-lyase isoform X1	85007	8	6	3	1	0.894	0.938	0.986	1.015
CHCHD3	MICOS complex subunit MIC19 isoform 1	54927	34	34	7	1	1.192	1.103	1.194	0.925
LIMK1	LIM domain kinase 1 isoform 1	3984	1	2	1	1	0.833	0.886	0.856	1.065
GRB2	growth factor receptor-bound protein 2 isoform 1	2885	39	18	7	1	1.064	0.95	0.902	0.892
TAF15	TATA-binding protein-associated factor 2N isoform 1	8148	5	49	1	1	1.872	1.688	1.289	0.941
ARHGEF7	rho guanine nucleotide exchange factor 7 isoform i	8874	17	32	13	1	1.015	1.079	1.076	1.03
E2F4	transcription factor E2F4	1874	8	11	4	1	0.911	0.943	0.941	1.021
RPS26	40S ribosomal protein S26	6231	34	103	3	1	0.933	1.058	0.944	1.114
ATG13	autophagy-related protein 13 isoform X1	9776	6	4	2	1	0.909	0.916	0.95	0.957
GALNT10	polypeptide N-acetylgalactosaminyltransferase 10	55568	2	2	1	1	1.225	1.0205	0.8825	0.842
FBH1	F-box DNA helicase 1 isoform X1	84893	2	5	2	1	0.879	0.862	0.868	0.968
HMG20B	SWI/SNF-related matrix-associated actin-dependent regulator of chromatin subfamily E member 1-related	10362	3	4	1	1	0.904	0.871	0.967	0.93
WASHC1	WASH complex subunit 1 isoform X1	100287171	15	16	6	1	0.908	0.956	0.947	1.042
GSTZ1	maleylacetoacetate isomerase isoform 4	2954	26	14	4	1	0.938	0.883	1.05	0.942
ANXA4	annexin A4 isoform X1	307	66	186	19	1	0.956	0.796	1.104	0.833
MLYCD	malonyl-CoA decarboxylase, mitochondrial	23417	4	4	2	1	0.944	0.75	0.973	0.795
SDC1	syndecan-1 isoform X1	6382	5	5	1	1	0.941	0.912	0.948	0.931
C2CD2L	phospholipid transfer protein C2CD2L isoform 1	9854	2	1	1	1	0.798	0.821	0.87	1.029
ATP5F1E	ATP synthase subunit epsilon, mitochondrial	514	16	5	1	1	0.78	0.776	0.998	0.912
PTPA	serine/threonine-protein phosphatase 2A activator isoform b	5524	36	50	10	1	0.884	1.076	1.035	1.303
TAPT1	transmembrane anterior posterior transformation protein 1 homolog	202018	4	6	3	1	0.783	0.846	0.973	1.086
ENPP6	ectonucleotide pyrophosphatase/phosphodiesterase family member 6 precursor	133121	3	3	1	1	0.685	0.837	0.7895	1.2215
CDC123	cell division cycle protein 123 homolog	8872	9	4	3	1	0.799	0.947	0.842	1.184
SLC39A10	zinc transporter ZIP10 isoform X1	57181	3	8	3	1	0.985	1.102	1.16	1.066
LECT2	leukocyte cell-derived chemotaxin-2 precursor	3950	6	1	1	1	#NUM!	#NUM!	#NUM!	#NUM!
TBL3	transducin beta-like protein 3	10607	8	16	5	1	1.01	0.853	0.943	0.849
VANGL2	vang-like protein 2 isoform X1	57216	4	4	2	1	0.936	0.823	1.035	0.892
SEMA4B	semaphorin-4B isoform 4	10509	2	2	1	1	#NUM!	#NUM!	#NUM!	#NUM!
NEPRO	nucleolus and neural progenitor protein isoform a	25871	2	2	1	1	0.9895	0.8385	0.9395	0.8475
KIF2A	kinesin-like protein KIF2A isoform 4	3796	16	31	11	1	0.984	1.164	1.001	1.193
RPP38	ribonuclease P protein subunit p38 isoform X1	10557	11	5	3	1	0.9045	0.7905	0.8875	0.8745
TPM1	tropomyosin alpha-1 chain isoform Tpm1.8cy	7168	66	304	3	1	0.828	0.649	1.02	0.771
G6PD	glucose-6-phosphate 1-dehydrogenase isoform a	2539	35	112	19	1	1.045	1.066	1.026	1.043
TNFAIP3	tumor necrosis factor alpha-induced protein 3 isoform X1	7128	1	1	1	1	#NUM!	#NUM!	#NUM!	#NUM!
PRMT2	protein arginine N-methyltransferase 2 isoform X1	3275	5	3	2	1	0.8105	0.938	0.984	1.1585
SCIN	adseverin isoform 1	85477	9	13	6	1	0.82	0.847	0.934	0.961
KCNJ8	ATP-sensitive inward rectifier potassium channel 8 isoform X1	3764	3	1	1	1	1.052	0.852	0.849	0.81
STK3	serine/threonine-protein kinase 3 isoform X2	6788	26	39	7	1	0.978	1.106	0.951	1.131
KDM5C	lysine-specific demethylase 5C isoform 1	8242	6	15	7	1	1.022	0.999	0.979	0.977
BZW1	basic leucine zipper and W2 domain-containing protein 1 isoform 2	9689	29	70	13	1	1.007	1.315	1.016	1.306
RANBP9	ran-binding protein 9	10048	9	16	5	1	1.1	1.091	0.959	0.992
PRPF3	U4/U6 small nuclear ribonucleoprotein Prp3 isoform 1	9129	20	24	10	1	0.913	1.172	1.008	1.231
BORCS8	BLOC-1-related complex subunit 8 isoform 1	729991	8	3	1	1	0.986	0.917	0.926	0.981
LRRC42	leucine-rich repeat-containing protein 42 isoform X1	115353	2	1	1	1	#NUM!	#NUM!	#NUM!	#NUM!
ERGIC2	endoplasmic reticulum-Golgi intermediate compartment protein 2 isoform X1	51290	17	17	5	1	1.019	1.13	0.945	1.089
PRKG1	cGMP-dependent protein kinase 1 isoform 2	5592	18	39	4	1	0.937	1.27	0.995	1.355
CACNA2D1	voltage-dependent calcium channel subunit alpha-2/delta-1 isoform X4	781	22	53	1	1	1.074	0.933	1.092	0.892
GPNMB	transmembrane glycoprotein NMB isoform X1	10457	5	21	2	1	1.105	1.326	0.873	1.183
MYCT1	myc target protein 1 isoform X1	80177	7	1	1	1	1.173	1.069	0.942	0.911
FXYD1	phospholemman isoform X2	5348	11	3	1	1	0.884	1.052	0.901	1.189
BCKDHA	2-oxoisovalerate dehydrogenase subunit alpha, mitochondrial isoform 1 precursor	593	21	24	7	1	0.755	0.753	1.087	0.971
C1orf116	specifically androgen-regulated gene protein isoform X1	79098	8	3	2	1	1.027	0.708	1.013	0.687
CYB5R2	NADH-cytochrome b5 reductase 2 isoform X1	51700	7	7	3	1	0.78	0.843	1.157	1.085
CLIP2	CAP-Gly domain-containing linker protein 2 isoform 2	7461	26	77	22	1	0.907	0.998	0.871	1.123
LUC7L3	luc7-like protein 3 isoform 2	51747	17	26	8	1	0.931	1.088	1.069	1.186
SYCE1	synaptonemal complex central element protein 1 isoform 4	93426	6	3	2	1	1.05	1.2565	0.9255	1.198
ICAM1	intercellular adhesion molecule 1 precursor	3383	15	33	7	1	1.152	1.015	1.012	0.881
RAP2B	ras-related protein Rap-2b	5912	37	26	2	1	1.1	0.953	1.017	0.848
R3HCC1	R3H and coiled-coil domain-containing protein 1 isoform a	203069	6	4	2	1	1.054	0.856	0.933	0.812
RPL26	60S ribosomal protein L26	6154	41	39	1	1	1.3565	1.793	1.3385	1.3215
UCHL3	ubiquitin carboxyl-terminal hydrolase isozyme L3 isoform 2	7347	29	15	5	1	0.915	0.835	0.981	0.959
EIF2B5	translation initiation factor eIF-2B subunit epsilon	8893	7	21	4	1	0.901	0.888	1	0.994
RAB36	ras-related protein Rab-36 isoform 1	9609	4	1	1	1	1.054	0.93	0.891	0.882
TCN1	transcobalamin-1 precursor	6947	3	1	1	1	1.412	0.836	0.953	0.592
SNX16	sorting nexin-16 isoform a	64089	6	1	1	1	0.976	0.949	0.949	0.972
SRSF1	serine/arginine-rich splicing factor 1 isoform 1	6426	45	264	16	1	0.94	1.002	0.949	1.066
ACADVL	very long-chain specific acyl-CoA dehydrogenase, mitochondrial isoform 3	37	47	161	24	1	0.931	0.928	1.07	1.022
RPS9	40S ribosomal protein S9 isoform a	6203	44	65	11	1	1.079	1.312	1.089	1.216
RPS5	40S ribosomal protein S5	6193	36	49	9	1	0.944	1.021	1.029	1.13
CSNK2A1	casein kinase II subunit alpha isoform a	1457	52	55	14	1	1.009	1.114	1.019	1.104
HADHB	trifunctional enzyme subunit beta, mitochondrial isoform X1	3032	45	156	20	1	0.941	0.991	1.075	1.053
PPM1F	protein phosphatase 1F	9647	43	63	15	1	0.929	0.832	0.928	0.913
GSTM5	glutathione S-transferase Mu 5	2949	41	50	3	1	0.864	0.917	0.756	1.072
LOC112268080	6.8 kDa mitochondrial proteolipid-like	112268080	12	1	1	1	0.903	1.037	1.037	1.149
SULF2	extracellular sulfatase Sulf-2 isoform X1	55959	7	11	6	1	0.904	0.859	0.908	0.978
PDHB	pyruvate dehydrogenase E1 component subunit beta, mitochondrial isoform 1 precursor	5162	39	91	12	1	1.084	1.135	1.078	1.039
TRMT11	tRNA (guanine(10)-N2)-methyltransferase homolog isoform a	60487	3	4	1	1	1.181	1.586	1.055	1.51
HAPLN1	hyaluronan and proteoglycan link protein 1 isoform X1	1404	18	22	5	1	1.656	1.099	1.164	0.734
SPTAN1	spectrin alpha chain, non-erythrocytic 1 isoform X11	6709	62	1059	1	1	0.8585	1.309	0.982	1.5525
GALT	galactose-1-phosphate uridylyltransferase isoform 1	2592	18	15	7	1	0.885	0.792	0.91	0.894
DHX40	probable ATP-dependent RNA helicase DHX40 isoform 1	79665	2	5	1	1	1.291	1.178	1.179	0.906
MRPS36	28S ribosomal protein S36, mitochondrial	92259	69	22	5	1	0.835	0.877	0.857	0.991
UBA6	ubiquitin-like modifier-activating enzyme 6	55236	25	67	22	1	0.94	1.013	1.036	1.064
LRRC8A	volume-regulated anion channel subunit LRRC8A isoform X1	56262	10	13	7	1	0.977	1.123	0.954	1.094
RHOB	rho-related GTP-binding protein RhoB precursor	388	13	19	1	1	0.906	0.9245	0.9815	1.0205
APBA1	amyloid-beta A4 precursor protein-binding family A member 1 isoform X1	320	1	4	1	1	1.059	1.38	1.126	1.154
TMEM63B	CSC1-like protein 2 isoform X1	55362	1	1	1	1	0.999	0.827	0.89	0.828
SMARCA2	probable global transcription activator SNF2L2 isoform a	6595	22	100	17	1	0.932	0.958	1.006	1.039
KRT15	keratin, type I cytoskeletal 15	3866	66	434	16	1	0.871	0.571	1.199	0.656
ITGAX	integrin alpha-X isoform 1 precursor	3687	4	7	3	1	0.733	0.87	0.883	1.081
IER3IP1	immediate early response 3-interacting protein 1 precursor	51124	34	13	2	1	1.031	1.247	1.046	1.21
LIN7C	protein lin-7 homolog C	55327	57	28	5	1	0.801	0.847	1.029	1.071
PTPN13	tyrosine-protein phosphatase non-receptor type 13 isoform X1	5783	4	25	11	1	0.836	0.924	0.936	1.113
PDE6D	retinal rod rhodopsin-sensitive cGMP 3',5'-cyclic phosphodiesterase subunit delta isoform 1	5147	33	12	4	1	0.85	0.97	0.879	1.142
NDUFV3	NADH dehydrogenase [ubiquinone] flavoprotein 3, mitochondrial isoform a precursor	4731	24	19	8	1	0.987	1.054	0.978	1.068
DNAAF5	dynein assembly factor 5, axonemal	54919	15	28	10	1	0.921	0.925	1.048	1.017
EEF1AKNMT	methyltransferase-like protein 13 isoform 1	51603	18	23	10	1	0.802	0.931	0.962	1.16
KIF4A	chromosome-associated kinesin KIF4A	24137	2	5	1	1	#NUM!	#NUM!	#NUM!	#NUM!
IRF3	interferon regulatory factor 3 isoform X1	3661	14	12	5	1	0.877	1.065	0.951	1.214
CA3	carbonic anhydrase 3	761	3	2	1	1	1.0115	0.471	0.574	0.4645
HDAC2	histone deacetylase 2	3066	25	26	5	1	0.851	0.928	0.942	1.091
MCEE	methylmalonyl-CoA epimerase, mitochondrial precursor	84693	11	11	2	1	0.812	1.105	1.205	1.36
NUDT1	7,8-dihydro-8-oxoguanine triphosphatase isoform p22	4521	22	7	3	1	1.231	1.053	0.978	0.855
ASB8	ankyrin repeat and SOCS box protein 8 isoform a	140461	3	1	1	1	0.588	0.835	1.062	1.421
WDR91	WD repeat-containing protein 91 isoform 1	29062	15	30	10	1	0.914	0.918	0.994	0.992
PRMT3	protein arginine N-methyltransferase 3 isoform 1	10196	5	6	2	1	1.138	1.206	0.967	1.082
MAP3K4	mitogen-activated protein kinase kinase kinase 4 isoform a	4216	1	5	2	1	0.674	0.668	0.94	0.991
ARHGAP1	rho GTPase-activating protein 1 isoform X2	392	44	134	14	1	0.987	1.013	0.973	1.038
STRAP	serine-threonine kinase receptor-associated protein	11171	52	67	14	1	0.976	1.121	0.996	1.154
CD74	HLA class II histocompatibility antigen gamma chain isoform X2	972	24	18	5	1	0.89	0.868	0.992	1.003
HNRNPDL	heterogeneous nuclear ribonucleoprotein D-like isoform a	9987	28	99	11	1	0.863	1.312	1.028	1.548
CUTA	protein CutA isoform 1	51596	21	31	4	1	1.079	0.942	1.002	0.863
PRKAG1	5'-AMP-activated protein kinase subunit gamma-1 isoform X1	5571	17	15	6	1	1.407	1.277	0.989	0.908
NFATC2	nuclear factor of activated T-cells, cytoplasmic 2 isoform X1	4773	3	5	2	1	0.914	0.891	1.013	0.955
RBMS3	RNA-binding motif, single-stranded-interacting protein 3 isoform 1	27303	7	14	2	1	0.954	1.186	0.934	1.243
SNF8	vacuolar-sorting protein SNF8 isoform 1	11267	14	12	3	1	0.906	0.782	1.034	0.874
PML	protein PML isoform 1	5371	38	97	25	1	0.939	0.795	0.938	0.861
TARS	threonine--tRNA ligase, cytoplasmic isoform 2	6897	26	73	18	1	0.994	0.958	0.946	0.96
CD47	leukocyte surface antigen CD47 isoform 1 precursor	961	12	19	4	1	1.163	1.243	1.081	1.113
ALKBH7	alpha-ketoglutarate-dependent dioxygenase alkB homolog 7, mitochondrial precursor	84266	14	3	2	1	0.9775	0.79	0.798	0.808
KCTD14	BTB/POZ domain-containing protein KCTD14 isoform 1	65987	20	10	4	1	0.909	0.805	1.083	0.886
ATP6V0A4	V-type proton ATPase 116 kDa subunit a isoform X1	50617	2	2	1	1	0.993	0.896	1.195	0.903
SKAP2	src kinase-associated phosphoprotein 2 isoform X1	8935	3	1	1	1	0.95	0.688	0.608	0.724
ARMCX1	armadillo repeat-containing X-linked protein 1	51309	12	11	6	1	0.814	0.809	1.005	0.994
NLE1	notchless protein homolog 1 isoform a	54475	12	7	4	1	0.968	0.835	1.013	0.814
MGMT	methylated-DNA--protein-cysteine methyltransferase isoform X1	4255	22	8	3	1	1.005	0.943	1.032	0.953
RIOX1	ribosomal oxygenase 1	79697	8	11	4	1	0.761	0.738	0.897	0.971
HIST3H2BB	histone H2B type 3-B	128312	63	567	1	1	0.912	1.386	1.402	1.52
PDCD4	programmed cell death protein 4 isoform 1	27250	48	111	18	1	0.818	0.762	1.282	0.931
MAPKAPK2	MAP kinase-activated protein kinase 2 isoform 2	9261	33	34	12	1	0.945	1.138	0.998	1.203
SF3B4	splicing factor 3B subunit 4	10262	10	13	3	1	0.887	1.166	1.031	1.237
EFHD1	EF-hand domain-containing protein D1 isoform 1	80303	67	102	13	1	0.957	0.947	1.394	0.985
HNRNPD	heterogeneous nuclear ribonucleoprotein D0 isoform a	3184	29	132	10	1	0.953	1.322	1.043	1.434
ALG6	dolichyl pyrophosphate Man9GlcNAc2 alpha-1,3-glucosyltransferase precursor	29929	6	7	3	1	0.681	0.973	1.232	1.436
ACTBL2	beta-actin-like protein 2	345651	32	657	3	1	0.91	0.834	0.908	0.896
CIAO2B	mitotic spindle-associated MMXD complex subunit MIP18	51647	42	21	4	1	1.01	1.067	0.898	1.057
PCM1	pericentriolar material 1 protein isoform X12	5108	6	29	11	1	0.812	0.836	0.934	1.03
TARS2	threonine--tRNA ligase, mitochondrial isoform a	80222	11	21	7	1	1.017	0.902	1.008	0.918
AKAP17A	A-kinase anchor protein 17A isoform 1	8227	6	12	5	1	0.784	1.03	0.981	1.231
INTS10	integrator complex subunit 10 isoform a	55174	10	15	8	1	0.895	0.865	0.968	0.967
NUMA1	nuclear mitotic apparatus protein 1 isoform X1	4926	46	389	1	1	0.901	0.914	1.099	1.015
DSC2	desmocollin-2 isoform Dsc2a preproprotein	1824	11	15	7	1	0.801	0.707	1.223	0.883
NDC1	nucleoporin NDC1 isoform 1	55706	6	5	3	1	1.061	0.957	0.889	0.865
NPEPPS	puromycin-sensitive aminopeptidase isoform 1	9520	43	177	34	1	0.955	1.014	1.036	1.062
CNOT9	CCR4-NOT transcription complex subunit 9 isoform 2	9125	23	19	7	1	0.845	1.252	1.005	1.319
ACTR3B	actin-related protein 3B isoform 1	57180	8	21	2	1	1.077	0.826	0.888	0.85
RCSD1	capZ-interacting protein isoform 1	92241	12	6	3	1	0.742	0.678	0.932	0.998
DMXL1	dmX-like protein 1 isoform X1	1657	2	8	4	1	0.951	0.839	0.889	0.877
B9D1	B9 domain-containing protein 1 isoform b	27077	6	2	1	1	0.553	0.652	0.909	1.18
NR2C2AP	nuclear receptor 2C2-associated protein isoform 1	126382	22	5	2	1	1.04	0.912	1.076	0.866
ME3	NADP-dependent malic enzyme, mitochondrial isoform X1	10873	4	5	2	1	0.868	0.857	1	0.987
WASHC4	WASH complex subunit 4 isoform 1	23325	9	35	11	1	1.099	1.1	1.005	0.985
BTN3A3	butyrophilin subfamily 3 member A3 isoform a precursor	10384	2	5	1	1	0.892	0.69	0.887	0.772
KIN	DNA/RNA-binding protein KIN17 isoform X1	22944	2	1	1	1	0.804	0.857	0.944	1.067
TRIP4	activating signal cointegrator 1 isoform 1	9325	11	17	6	1	0.835	0.997	0.985	1.188
STEAP3	metalloreductase STEAP3 isoform a	55240	3	2	1	1	0.863	0.695	1.09	0.805
SNX30	sorting nexin-30 isoform X1	401548	30	23	10	1	0.866	0.962	0.94	1.118
RGL1	ral guanine nucleotide dissociation stimulator-like 1 isoform 1	23179	2	4	2	1	0.734	1.241	1.186	1.729
HK1	hexokinase-1 isoform a	3098	32	149	27	1	0.965	0.89	1.09	0.916
VEZF1	vascular endothelial zinc finger 1 isoform X1	7716	3	4	2	1	0.5975	0.765	1.0875	1.278
TNS2	tensin-2 isoform X1	23371	2	12	2	1	0.673	0.641	0.932	0.949
RPL7L1	60S ribosomal protein L7-like 1 isoform X1	285855	8	8	2	1	0.696	0.64	0.934	0.92
RASSF2	ras association domain-containing protein 2 isoform X1	9770	14	11	4	1	0.878	1.082	0.861	1.204
PPP1R7	protein phosphatase 1 regulatory subunit 7 isoform 1	5510	44	74	13	1	0.883	0.966	1.032	1.084
IKBIP	inhibitor of nuclear factor kappa-B kinase-interacting protein isoform 1	121457	35	66	11	1	1.008	1.35	0.943	1.334
JAK1	tyrosine-protein kinase JAK1 isoform 1	3716	7	16	8	1	0.961	0.963	0.945	1.005
PRDX1	peroxiredoxin-1	5052	51	174	7	1	0.995	1.078	1.146	1.095
ZMYM4	zinc finger MYM-type protein 4 isoform X1	9202	2	4	3	1	0.756	0.8115	0.8865	1.0655
ZHX2	zinc fingers and homeoboxes protein 2 isoform X1	22882	9	12	5	1	0.767	0.733	0.866	0.955
SOWAHC	ankyrin repeat domain-containing protein SOWAHC	65124	9	8	4	1	0.756	0.914	1.037	1.114
ZNF280C	zinc finger protein 280C	55609	2	1	1	1	0.703	0.873	0.792	1.242
PIP4K2C	phosphatidylinositol 5-phosphate 4-kinase type-2 gamma isoform a	79837	23	29	8	1	0.93	0.978	1.014	1.08
ADAR	double-stranded RNA-specific adenosine deaminase isoform X1	103	25	107	28	1	0.868	1.185	0.974	1.333
CSAD	cysteine sulfinic acid decarboxylase isoform X2	51380	5	6	3	1	0.832	0.634	1.075	0.762
ACTR1B	beta-centractin	10120	45	86	6	1	0.867	0.802	0.989	0.92
TBC1D9	TBC1 domain family member 9	23158	3	10	2	1	0.9505	0.758	0.9755	0.797
MYO6	unconventional myosin-VI isoform X2	4646	31	141	37	1	0.858	0.819	1.049	0.975
HLA-A	HLA class I histocompatibility antigen, A-1 alpha chain A*03:01:0:01 precursor	3105	43	83	6	1	1.045	0.971	0.962	0.925
CSGALNACT1	chondroitin sulfate N-acetylgalactosaminyltransferase 1 isoform X1	55790	3	13	1	1	1.869	0.926	0.908	0.49
ARL9	ADP-ribosylation factor-like protein 9 isoform 1	132946	4	3	1	1	0.927	1.0275	0.8745	1.109
SLC12A2	solute carrier family 12 member 2 isoform 1	6558	17	45	16	1	0.911	0.814	1.166	0.895
STRBP	spermatid perinuclear RNA-binding protein isoform X1	55342	21	77	9	1	0.812	0.896	1.002	1.128
MAN2A1	alpha-mannosidase 2	4124	10	17	10	1	1.194	1.04	0.852	0.886
PIGR	polymeric immunoglobulin receptor isoform X1	5284	19	59	13	1	1.114	1.165	2.203	1.08
BIN3	bridging integrator 3 isoform 1	55909	9	8	2	1	0.876	0.922	1.117	1.072
MAP7	ensconsin isoform X1	9053	8	16	6	1	0.743	0.777	1.087	1.037
HSPB11	intraflagellar transport protein 25 homolog	51668	25	10	2	1	1.087	0.958	0.88	0.914
TBX15	T-box transcription factor TBX15 isoform X1	6913	11	11	4	1	0.94	0.956	0.864	1.039
CHST10	carbohydrate sulfotransferase 10 isoform X1	9486	3	2	1	1	0.873	0.7135	0.806	0.818
PGRMC1	membrane-associated progesterone receptor component 1 isoform 1	10857	57	62	9	1	0.892	1.021	1.002	1.149
GABPB1	GA-binding protein subunit beta-1 isoform X1	2553	5	2	2	1	0.586	0.568	1.032	0.969
ARRB1	beta-arrestin-1 isoform X1	408	14	28	5	1	0.819	0.765	1.19	0.946
CHORDC1	cysteine and histidine-rich domain-containing protein 1 isoform a	26973	11	5	3	1	0.867	0.984	1.029	1.192
MTX2	metaxin-2 isoform 1	10651	21	15	4	1	0.854	0.668	0.808	0.753
ELF1	ETS-related transcription factor Elf-1 isoform a	1997	9	9	4	1	0.817	0.78	0.934	0.913
EPS15L1	epidermal growth factor receptor substrate 15-like 1 isoform X1	58513	33	77	22	1	0.938	1.011	0.963	1.088
RABGGTB	geranylgeranyl transferase type-2 subunit beta	5876	6	7	2	1	1.101	0.938	0.971	0.852
SAFB2	scaffold attachment factor B2	9667	21	66	8	1	0.925	1.003	0.981	1.07
RUVBL1	ruvB-like 1 isoform 1	8607	58	106	19	1	0.961	1.07	1.028	1.113
NUP107	nuclear pore complex protein Nup107 isoform 1	57122	17	40	14	1	0.873	1.032	1.023	1.182
XRCC4	DNA repair protein XRCC4 isoform X1	7518	10	10	4	1	0.875	0.87	0.965	0.984
IVD	isovaleryl-CoA dehydrogenase, mitochondrial isoform 5	3712	23	30	9	1	0.907	0.865	1.188	0.929
KHSRP	far upstream element-binding protein 2 isoform X1	8570	43	234	21	1	0.894	0.941	0.957	1.041
GPX4	phospholipid hydroperoxide glutathione peroxidase isoform C	2879	26	27	6	1	1	0.934	0.992	0.976
ROBO4	roundabout homolog 4 isoform 1 precursor	54538	1	2	1	1	1.1695	0.947	0.9015	0.8095
RAB6A	ras-related protein Rab-6A isoform a	5870	55	97	10	1	0.984	1.209	0.999	1.217
DIMT1	probable dimethyladenosine transferase isoform 1	27292	25	19	7	1	0.888	1.015	0.975	1.145
MRPS28	28S ribosomal protein S28, mitochondrial	28957	16	8	3	1	1.009	0.96	1.023	0.952
TBC1D12	TBC1 domain family member 12	23232	2	2	2	1	0.871	1.0705	1.012	1.232
MATR3	matrin-3 isoform a	9782	32	189	25	1	0.87	0.928	0.93	1.064
NUDC	nuclear migration protein nudC isoform X1	10726	28	50	10	1	1.03	1.349	1.129	1.311
CYB5D2	neuferricin isoform 1 precursor	124936	3	2	1	1	0.911	0.9485	1.0015	1.0405
EEF1AKMT1	EEF1A lysine methyltransferase 1 isoform X1	221143	3	1	1	1	0.818	0.789	0.893	0.965
PROS1	vitamin K-dependent protein S isoform 1 precursor	5627	17	48	12	1	1.38	1.092	0.948	0.799
ABHD11	protein ABHD11 isoform 1	83451	33	24	8	1	0.958	0.801	1.063	0.806
FLYWCH2	FLYWCH family member 2	114984	36	12	4	1	0.744	0.941	1.034	1.227
RPL38	60S ribosomal protein L38	6169	47	38	5	1	1.077	1.384	1.121	1.231
PSMB9	proteasome subunit beta type-9 precursor	5698	37	30	6	1	1.14	1.052	0.953	0.9
EGR2	E3 SUMO-protein ligase EGR2 isoform X1	1959	11	23	3	1	0.81	0.841	0.835	1.038
ARHGEF25	rho guanine nucleotide exchange factor 25 isoform 3	115557	4	6	1	1	0.633	0.819	0.702	1.293
METTL26	methyltransferase-like 26 isoform a	84326	41	19	7	1	0.854	0.977	0.944	1.092
MVK	mevalonate kinase isoform X3	4598	16	19	5	1	0.875	1.116	1	1.275
CCDC85C	coiled-coil domain-containing protein 85C isoform X1	317762	5	3	2	1	0.795	0.751	0.937	0.945
TIMM9	mitochondrial import inner membrane translocase subunit Tim9 isoform a	26520	26	6	2	1	1.727	1.423	1.322	0.795
MTCH2	mitochondrial carrier homolog 2 isoform 1x	23788	26	28	6	1	0.932	0.904	1.069	0.971
DIDO1	death-inducer obliterator 1 isoform X1	11083	5	22	9	1	0.797	0.852	0.94	1.052
TCEAL1	transcription elongation factor A protein-like 1	9338	16	4	2	1	0.816	1.02	1.04	1.25
DCTN6	dynactin subunit 6	10671	21	8	3	1	0.822	0.785	0.961	1
CEP135	centrosomal protein of 135 kDa	9662	1	1	1	1	1.03	0.862	1.014	0.837
SCARA3	scavenger receptor class A member 3 isoform X1	51435	7	6	4	1	0.8	0.962	0.897	1.169
FLRT2	leucine-rich repeat transmembrane protein FLRT2 isoform X1	23768	1	2	1	1	0.6665	0.7115	0.89	1.0685
ANG	angiogenin precursor	283	29	6	4	1	1.167	1.104	1.17	0.916
NT5C2	cytosolic purine 5'-nucleotidase isoform X1	22978	11	11	5	1	0.923	1.345	1.143	1.457
AP1S2	AP-1 complex subunit sigma-2 isoform 2	8905	16	9	2	1	0.794	0.78	0.897	1.015
MXRA7	matrix-remodeling-associated protein 7 isoform X2	439921	16	23	1	1	0.897	0.814	0.919	0.914
EIF2S3	eukaryotic translation initiation factor 2 subunit 3	1968	27	40	10	1	1.045	1.222	1.018	1.186
FAF2	FAS-associated factor 2	23197	15	19	5	1	1.034	1.082	0.943	1.073
TBC1D10B	TBC1 domain family member 10B	26000	10	13	5	1	0.879	0.837	0.869	0.981
TMEM97	sigma intracellular receptor 2	27346	5	3	1	1	1.117	0.949	1.112	0.873
CORO1C	coronin-1C isoform X2	23603	22	47	8	1	1.149	1.178	1.032	1.101
MZT2B	mitotic-spindle organizing protein 2B isoform 1	80097	20	12	1	1	0.789	0.821	0.88	0.987
EHBP1L1	EH domain-binding protein 1-like protein 1 isoform X1	254102	6	8	6	1	0.948	0.871	0.96	0.923
PELP1	proline-, glutamic acid- and leucine-rich protein 1 isoform 1	27043	17	55	13	1	0.901	0.919	0.921	1.062
PFN2	profilin-2 isoform a	5217	26	14	1	1	0.605	1.385	1.189	2.234
ZSWIM8	zinc finger SWIM domain-containing protein 8 isoform 1	23053	5	9	6	1	0.841	0.971	0.936	1.154
BNIP3L	BCL2/adenovirus E1B 19 kDa protein-interacting protein 3-like isoform 1	665	10	5	2	1	0.676	0.872	1.158	1.29
FAM49A	protein FAM49A isoform X1	81553	25	33	4	1	1.063	0.996	0.99	0.913
NRBP1	nuclear receptor-binding protein isoform 2	29959	16	30	6	1	1.044	1.139	0.997	1.097
RAB31	ras-related protein Rab-31	11031	27	16	2	1	1.114	0.94	0.922	0.792
RNF14	E3 ubiquitin-protein ligase RNF14 isoform X1	9604	8	5	3	1	0.9615	1.0265	1.0005	1.0675
STARD10	START domain-containing protein 10	10809	14	6	3	1	0.82	0.645	1.192	0.787
PAICS	multifunctional protein ADE2 isoform 1	10606	27	65	10	1	1.048	0.985	1.06	0.956
NDST3	bifunctional heparan sulfate N-deacetylase/N-sulfotransferase 3 isoform X1	9348	1	2	1	1	0.819	0.5885	1.0225	0.7185
FKRP	fukutin-related protein	79147	2	2	1	1	#NUM!	#NUM!	#NUM!	#NUM!
DPM1	dolichol-phosphate mannosyltransferase subunit 1 isoform 1	8813	33	37	8	1	0.922	1.127	1.046	1.233
PRDM10	PR domain zinc finger protein 10 isoform 1	56980	2	3	2	1	1.001	0.852	0.93	0.852
PLCD3	1-phosphatidylinositol 4,5-bisphosphate phosphodiesterase delta-3 isoform X1	113026	4	9	4	1	0.598	0.811	0.98	1.329
SLC3A2	4F2 cell-surface antigen heavy chain isoform b	6520	26	45	13	1	1.051	0.99	0.894	0.932
VASH1	vasohibin-1	22846	14	3	3	1	1.096	1.085	0.974	0.991
ABCB10	ATP-binding cassette sub-family B member 10, mitochondrial	23456	6	10	3	1	1.378	1.015	0.975	0.749
IFT57	intraflagellar transport protein 57 homolog	55081	13	6	4	1	0.99	1.085	0.893	0.9
ASAP2	arf-GAP with SH3 domain, ANK repeat and PH domain-containing protein 2 isoform X3	8853	8	20	6	1	1.105	1.002	0.948	0.898
S100A14	protein S100-A14 isoform X1	57402	40	20	4	1	0.945	0.838	1.789	0.886
QPRT	nicotinate-nucleotide pyrophosphorylase [carboxylating] isoform X1	23475	14	19	5	1	0.834	0.865	1.051	1.037
NES	nestin	10763	48	346	59	1	1.107	1.158	0.972	1.046
ABI3	ABI gene family member 3 isoform 1	51225	20	12	5	1	1.086	0.865	0.928	0.796
PI4KA	phosphatidylinositol 4-kinase alpha isoform 1	5297	9	36	18	1	0.959	1.02	1.018	1.063
HPSE2	inactive heparanase-2 isoform 1	60495	2	3	1	1	1.354	0.914	1.852	0.669
GSPT1	eukaryotic peptide chain release factor GTP-binding subunit ERF3A isoform 1	2935	16	25	5	1	0.878	1.082	0.961	1.246
MSN	moesin isoform X1	4478	57	356	29	1	1.02	1.03	1.048	1.028
ARCN1	coatomer subunit delta isoform 1	372	49	111	25	1	1.053	1.158	0.967	1.088
CX3CL1	fractalkine isoform 1 precursor	6376	2	3	1	1	0.539	1.337	1.099	2.583
URM1	ubiquitin-related modifier 1 isoform b	81605	9	2	1	1	0.973	1.0625	1.0925	1.0955
TMEM94	transmembrane protein 94 isoform X1	9772	1	3	1	1	0.988	0.963	1.03	0.975
SKIV2L	helicase SKI2W	6499	24	97	25	1	0.967	1.025	0.965	1.05
DAXX	death domain-associated protein 6 isoform b	1616	3	8	2	1	1.059	0.996	0.941	0.941
RND3	rho-related GTP-binding protein RhoE precursor	390	7	1	1	1	0.857	0.794	0.839	0.926
TECPR2	tectonin beta-propeller repeat-containing protein 2 isoform 1	9895	2	4	2	1	#NUM!	#NUM!	#NUM!	#NUM!
MICAL2	[F-actin]-monooxygenase MICAL2 isoform d	9645	5	12	5	1	0.726	0.66	0.826	0.906
LIMS1	LIM and senescent cell antigen-like-containing domain protein 1 isoform a	3987	22	34	9	1	1.114	1.382	0.966	1.214
SAP30L	histone deacetylase complex subunit SAP30L isoform 1	79685	5	3	1	1	#NUM!	#NUM!	#NUM!	#NUM!
RPS23	40S ribosomal protein S23	6228	29	47	5	1	0.908	1.413	1.085	1.552
RPL11	60S ribosomal protein L11 isoform 1	6135	25	44	5	1	1.054	1.293	1.032	1.252
SLC39A7	zinc transporter SLC39A7 isoform 1 precursor	7922	3	2	1	1	1.028	1.047	0.973	1.019
DFFA	DNA fragmentation factor subunit alpha isoform 1	1676	36	52	10	1	0.878	0.986	0.996	1.108
ZNF384	zinc finger protein 384 isoform X1	171017	2	3	1	1	1.176	1.0515	1.08	0.892
PIGS	GPI transamidase component PIG-S	94005	16	25	7	1	0.94	0.963	1.012	0.997
TMED3	transmembrane emp24 domain-containing protein 3 isoform a precursor	23423	5	6	1	1	0.826	0.935	0.935	1.133
NR2F1	COUP transcription factor 1	7025	14	18	5	1	0.825	0.837	0.941	1.015
ST5	suppression of tumorigenicity 5 protein isoform X1	6764	14	29	12	1	0.819	0.838	0.867	1.062
POLR2J	DNA-directed RNA polymerase II subunit RPB11-a isoform X1	5439	9	8	2	1	0.993	1.127	0.957	1.128
ENTPD1	ectonucleoside triphosphate diphosphohydrolase 1 isoform X1	953	14	54	7	1	0.782	0.688	0.821	0.865
SESN2	sestrin-2	83667	9	4	3	1	1.036	0.871	0.847	0.841
ASAH1	acid ceramidase isoform b	427	32	69	11	1	1.158	0.752	1.117	0.666
CCDC50	coiled-coil domain-containing protein 50 long isoform	152137	14	18	7	1	0.813	0.946	0.977	1.093
TENM3	teneurin-3 isoform X1	55714	0	3	1	1	0.923	1.334	0.874	1.445
STX6	syntaxin-6 isoform 1	10228	28	18	4	1	0.929	0.95	1.027	1.016
NMD3	60S ribosomal export protein NMD3 isoform 1	51068	6	7	3	1	0.834	0.941	1.108	1.118
TXNDC5	thioredoxin domain-containing protein 5 isoform 1 precursor	81567	50	83	18	1	0.918	1.056	0.916	1.151
HNRNPA2B1	heterogeneous nuclear ribonucleoproteins A2/B1 isoform X1	3181	52	497	20	1	0.957	1.15	1.085	1.196
FKBP14	peptidyl-prolyl cis-trans isomerase FKBP14 precursor	55033	5	3	1	1	0.806	1.272	0.849	1.58
IGFALS	insulin-like growth factor-binding protein complex acid labile subunit isoform 1 precursor	3483	28	85	15	1	1.306	0.978	1.011	0.749
GOLGB1	golgin subfamily B member 1 isoform X4	2804	24	167	72	1	0.857	0.931	0.962	1.093
SARDH	sarcosine dehydrogenase, mitochondrial precursor	1757	12	23	9	1	0.985	0.959	1.152	0.969
IDE	insulin-degrading enzyme isoform 3	3416	19	52	16	1	0.961	1.08	0.98	1.133
ZNF185	zinc finger protein 185 isoform X7	7739	28	32	13	1	0.703	0.713	1.013	1.036
BEND5	BEN domain-containing protein 5 isoform 1	79656	2	2	1	1	0.945	1.002	1.0275	1.059
CCDC9B	coiled-coil domain-containing protein 9B	388115	3	1	1	1	#NUM!	#NUM!	#NUM!	#NUM!
NUDT16L1	tudor-interacting repair regulator protein isoform 1	84309	45	31	7	1	0.909	0.945	0.994	1.039
PRTN3	myeloblastin precursor	5657	8	6	2	1	0.733	0.769	0.559	1.05
MCL1	induced myeloid leukemia cell differentiation protein Mcl-1 isoform 1	4170	8	4	2	1	0.439	0.9545	0.894	2.1735
MAN1C1	mannosyl-oligosaccharide 1,2-alpha-mannosidase IC isoform 1	57134	1	3	1	1	1.191	1.095	1.063	0.893
ARHGAP25	rho GTPase-activating protein 25 isoform X1	9938	18	28	10	1	1.038	0.992	0.966	0.987
TMEM159	promethin isoform 1	57146	4	2	1	1	0.958	0.9815	1.0475	1.024
DGUOK	deoxyguanosine kinase, mitochondrial isoform a precursor	1716	6	6	2	1	0.926	1.116	1.162	1.196
TLNRD1	talin rod domain-containing protein 1	59274	5	1	1	1	1.093	0.879	0.906	0.804
C16orf58	RUS1 family protein C16orf58	64755	22	32	9	1	0.976	1.052	0.981	1.071
HINT1	histidine triad nucleotide-binding protein 1	3094	43	18	4	1	0.869	1.134	1.063	1.29
TTC5	tetratricopeptide repeat protein 5	91875	10	6	4	1	0.893	0.928	0.899	1.039
RPL27	60S ribosomal protein L27	6155	53	49	7	1	0.963	1.324	1.013	1.375
RALGAPA2	ral GTPase-activating protein subunit alpha-2 isoform X1	57186	2	7	3	1	1.041	0.965	0.999	0.927
UQCRQ	cytochrome b-c1 complex subunit 8	27089	18	9	2	1	0.702	1.088	1.126	1.55
AP3B1	AP-3 complex subunit beta-1 isoform 1	8546	25	86	22	1	0.92	1.112	0.975	1.222
VAMP4	vesicle-associated membrane protein 4 isoform 1	8674	7	4	1	1	1.051	1.019	1.099	1.014
PIAS4	E3 SUMO-protein ligase PIAS4 isoform X1	51588	4	4	2	1	0.973	1.3	1.299	1.292
CPSF3	cleavage and polyadenylation specificity factor subunit 3 isoform d	51692	5	12	4	1	0.876	1.053	1.015	1.19
USP15	ubiquitin carboxyl-terminal hydrolase 15 isoform 1	9958	14	31	12	1	1.054	1.135	1.026	1.12
PAMR1	inactive serine protease PAMR1 isoform a precursor	25891	3	4	2	1	0.79	0.855	0.87	1.028
DAAM1	disheveled-associated activator of morphogenesis 1 isoform 1	23002	2	6	2	1	0.693	0.6575	0.8955	0.948
F2	prothrombin isoform 1 preproprotein	2147	47	180	21	1	1.377	1.081	0.962	0.764
APOC1	apolipoprotein C-I precursor	341	37	30	5	1	2.751	2.317	1.24	0.842
RAD21	double-strand-break repair protein rad21 homolog	5885	31	46	15	1	0.914	0.948	0.998	1.067
CORO1B	coronin-1B	57175	27	65	10	1	0.928	1.085	1.05	1.182
ETF1	eukaryotic peptide chain release factor subunit 1 isoform 1	2107	22	41	8	1	1.065	1.33	1.12	1.233
WNT4	protein Wnt-4 isoform X1	54361	3	1	1	1	0.818	0.192	0.322	0.235
PRTFDC1	phosphoribosyltransferase domain-containing protein 1 isoform 1	56952	12	12	2	1	0.9505	1.0385	0.9335	1.093
CNTLN	centlein isoform 1	54875	1	2	1	1	0.5735	0.515	1.064	0.8985
SSR3	translocon-associated protein subunit gamma isoform 1	6747	7	12	1	1	0.937	0.821	0.955	0.909
DDHD2	phospholipase DDHD2 isoform X1	23259	13	18	8	1	0.838	0.95	0.949	1.107
TKFC	triokinase/FMN cyclase isoform X2	26007	47	86	20	1	0.958	0.924	1.19	0.964
EFCAB14	EF-hand calcium-binding domain-containing protein 14	9813	8	3	2	1	1.2815	1.001	1.0055	0.7825
ALDH2	aldehyde dehydrogenase, mitochondrial isoform 1 precursor	217	41	79	15	1	1.021	1.009	1.113	0.989
RBX1	E3 ubiquitin-protein ligase RBX1	9978	7	2	1	1	0.975	0.986	1.074	1.0135
WWP1	NEDD4-like E3 ubiquitin-protein ligase WWP1 isoform X1	11059	2	2	1	1	0.662	0.74	0.922	1.118
HOXB8	homeobox protein Hox-B8	3218	7	4	1	1	0.937	1.028	1.062	1.097
SEC63	translocation protein SEC63 homolog	11231	24	46	15	1	0.928	0.877	0.871	0.936
ADSL	adenylosuccinate lyase isoform X1	158	29	32	11	1	1.087	1.114	1.034	1.115
EPHX1	epoxide hydrolase 1	2052	34	85	15	1	0.848	0.781	0.904	0.917
PGP	glycerol-3-phosphate phosphatase	283871	23	16	6	1	0.973	1.012	0.924	1.009
GTF3C1	general transcription factor 3C polypeptide 1 isoform 1	2975	9	36	16	1	0.894	0.971	0.967	1.084
CBX5	chromobox protein homolog 5	23468	39	26	6	1	0.978	1.029	1.071	1.057
B4GALT1	beta-1,4-galactosyltransferase 1	2683	18	19	5	1	1.244	1.156	1.141	0.936
P4HA2	prolyl 4-hydroxylase subunit alpha-2 isoform X2	8974	31	66	16	1	1.173	1.19	0.848	1.014
ADCK1	uncharacterized aarF domain-containing protein kinase 1 isoform X1	57143	2	1	1	1	0.763	0.76	0.845	0.997
SBDS	ribosome maturation protein SBDS	51119	47	51	12	1	1.023	1.304	1.205	1.274
TNFRSF1A	tumor necrosis factor receptor superfamily member 1A isoform 1 precursor	7132	2	1	1	1	1.002	0.944	0.825	0.942
SIKE1	suppressor of IKBKE 1 isoform 1	80143	13	3	2	1	0.6575	0.672	0.888	1.027
C1QTNF5	complement C1q tumor necrosis factor-related protein 5 precursor	114902	6	2	1	1	1.468	0.8475	0.947	0.5795
TMEM173	stimulator of interferon genes protein isoform 1	340061	8	8	2	1	0.827	0.83	0.92	0.97
FAM136A	protein FAM136A isoform 1	84908	18	11	3	1	1.03	0.981	1.128	0.953
BCS1L	mitochondrial chaperone BCS1 isoform X1	617	17	18	5	1	0.967	0.846	1.122	0.877
GBF1	Golgi-specific brefeldin A-resistance guanine nucleotide exchange factor 1 isoform X1	8729	19	80	28	1	0.994	1.089	0.909	1.095
PLG	plasminogen isoform 1 precursor	5340	36	137	24	1	1.588	1.081	0.922	0.681
MYL4	myosin light chain 4 isoform X1	4635	6	3	1	1	1.007	0.773	0.943	0.772
NELFA	negative elongation factor A isoform X1	7469	14	18	6	1	0.743	0.898	0.959	1.201
PNMA8A	paraneoplastic antigen-like protein 8A isoform X1	55228	3	2	2	1	0.6565	0.988	1.032	1.5875
CNOT4	CCR4-NOT transcription complex subunit 4 isoform X1	4850	6	6	3	1	0.863	0.935	0.939	1.026
CHP1	calcineurin B homologous protein 1	11261	61	57	10	1	0.911	1.02	1.012	1.099
PPP2R5C	serine/threonine-protein phosphatase 2A 56 kDa regulatory subunit gamma isoform isoform X1	5527	8	16	3	1	0.945	0.936	0.999	0.989
IDH3B	isocitrate dehydrogenase [NAD] subunit beta, mitochondrial isoform e precursor	3420	32	29	8	1	0.867	0.88	1.102	1.033
ZBED8	protein ZBED8	63920	3	4	2	1	0.761	0.852	0.893	1.118
SIGIRR	single Ig IL-1-related receptor	59307	4	3	1	1	0.888	0.737	1.029	0.853
DNAJC16	dnaJ homolog subfamily C member 16 isoform 1 precursor	23341	1	1	1	1	1.017	1.117	0.941	1.098
OAS1	2'-5'-oligoadenylate synthase 1 isoform 3	4938	2	2	2	1	0.867	0.991	0.7945	1.141
SLC27A1	long-chain fatty acid transport protein 1 isoform X1	376497	20	37	9	1	0.843	0.791	1.031	0.924
LAMA1	laminin subunit alpha-1 isoform X1	284217	7	45	17	1	0.96	0.724	1.037	0.754
UBTF	nucleolar transcription factor 1 isoform X1	7343	23	59	1	1	0.745	0.794	1.024	1.038
TST	thiosulfate sulfurtransferase	7263	40	39	8	1	0.983	0.824	1.03	0.838
SLC1A3	excitatory amino acid transporter 1 isoform X1	6507	4	1	1	1	0.993	0.84	1.136	0.846
NUMA1	nuclear mitotic apparatus protein 1 isoform X2	4926	46	389	1	1	1.094	1.373	1.227	1.243
RFXAP	regulatory factor X-associated protein	5994	8	3	2	1	0.922	0.92	0.883	0.943
SLC5A6	sodium-dependent multivitamin transporter isoform X1	8884	2	1	1	1	0.822	0.993	1.14	1.208
AGFG2	arf-GAP domain and FG repeat-containing protein 2 isoform X1	3268	8	3	2	1	1.547	1.295	0.963	0.837
RAP2C	ras-related protein Rap-2c isoform X1	57826	37	23	1	1	1.21	1.088	0.953	0.899
TRAPPC2	trafficking protein particle complex subunit 2 isoform 2	6399	13	3	2	1	0.612	0.705	0.753	1.152
ADIRF	adipogenesis regulatory factor	10974	50	11	2	1	0.9	0.758	1.182	0.825
COL1A1	collagen alpha-1(I) chain preproprotein	1277	48	939	50	1	0.992	0.628	0.909	0.627
DHRS11	dehydrogenase/reductase SDR family member 11 precursor	79154	17	7	4	1	0.73	0.6845	0.9125	0.933
OCIAD2	OCIA domain-containing protein 2 isoform 1	132299	14	7	2	1	0.621	0.786	1.106	1.404
FMOD	fibromodulin precursor	2331	26	51	7	1	0.804	0.65	0.914	0.813
PTCD3	pentatricopeptide repeat domain-containing protein 3, mitochondrial precursor	55037	14	24	7	1	0.921	0.849	0.927	0.94
REL	proto-oncogene c-Rel isoform 1	5966	6	10	4	1	0.788	0.741	0.94	0.947
ERICH1	glutamate-rich protein 1 isoform X1	157697	3	5	1	1	1.069	0.844	0.961	0.79
AKT1	RAC-alpha serine/threonine-protein kinase	207	20	19	7	1	0.833	0.89	0.918	1.112
NEDD1	protein NEDD1 isoform X1	121441	4	4	2	1	0.91	0.909	0.905	0.992
FOXK1	forkhead box protein K1	221937	19	33	11	1	1.017	1.017	1.001	1.009
CYB5B	cytochrome b5 type B	80777	44	17	4	1	0.879	0.901	1.044	1.038
MPRIP	myosin phosphatase Rho-interacting protein isoform X7	23164	29	70	1	1	0.897	0.875	0.922	0.976
TFB2M	dimethyladenosine transferase 2, mitochondrial	64216	2	3	1	1	0.824	0.823	0.876	0.989
MAPRE1	microtubule-associated protein RP/EB family member 1 isoform X1	22919	50	53	8	1	1.016	1.27	1.022	1.247
ZC3H18	zinc finger CCCH domain-containing protein 18 isoform 1	124245	12	26	9	1	0.84	0.837	0.935	1.032
ISLR	immunoglobulin superfamily containing leucine-rich repeat protein precursor	3671	18	38	6	1	0.938	0.728	0.944	0.763
TYK2	non-receptor tyrosine-protein kinase TYK2	7297	1	2	1	1	0.993	1.1415	0.9815	1.157
RFC3	replication factor C subunit 3 isoform 1	5983	15	18	5	1	1.079	1.136	1.027	1.051
OGFRL1	opioid growth factor receptor-like protein 1 isoform X1	79627	5	1	1	1	0.769	0.703	1.175	0.914
MON1B	vacuolar fusion protein MON1 homolog B isoform 1	22879	3	1	1	1	1.114	0.929	1.032	0.834
GNG2	guanine nucleotide-binding protein G(I)/G(S)/G(O) subunit gamma-2 isoform X1	54331	54	13	4	1	0.976	0.953	0.979	1.008
HEATR6	HEAT repeat-containing protein 6	63897	1	1	1	1	0.941	1.004	0.899	1.067
DST	dystonin isoform X33	667	2	19	2	1	0.923	0.646	0.999	0.7
CBX8	chromobox protein homolog 8	57332	13	9	4	1	1.129	0.616	0.618	0.519
IMPAD1	inositol monophosphatase 3	54928	28	36	7	1	0.989	1.091	0.876	1.095
C5	complement C5 isoform 2	727	21	84	30	1	1.908	1.239	0.922	0.665
PPOX	protoporphyrinogen oxidase isoform X1	5498	11	11	5	1	0.994	0.883	0.944	0.893
NLRX1	NLR family member X1 isoform X1	79671	9	19	7	1	0.899	0.964	1.141	1.073
EPRS	bifunctional glutamate/proline--tRNA ligase	2058	27	171	37	1	1.005	1.222	1.035	1.21
SLC44A2	choline transporter-like protein 2 isoform 3	57153	7	14	4	1	0.737	0.752	1.185	1.02
C19orf70	MICOS complex subunit MIC13 isoform 1	125988	21	3	2	1	0.9755	0.936	1.1395	0.956
ARFGAP3	ADP-ribosylation factor GTPase-activating protein 3 isoform 1	26286	20	26	8	1	0.924	0.966	0.909	1.018
INTS7	integrator complex subunit 7 isoform X1	25896	4	11	4	1	0.768	0.732	0.881	0.961
NDUFA10	NADH dehydrogenase [ubiquinone] 1 alpha subcomplex subunit 10, mitochondrial isoform 2 precursor	4705	17	14	5	1	1.017	1.039	1.076	1.06
VLDLR	very low-density lipoprotein receptor isoform a precursor	7436	1	3	2	1	1.0205	1.1145	0.969	1.0965
DNM1	dynamin-1 isoform X1	1759	39	162	19	1	0.903	1.291	0.915	1.427
TRUB1	probable tRNA pseudouridine synthase 1	142940	13	7	4	1	0.777	0.858	0.946	0.978
SON	protein SON isoform F	6651	16	83	22	1	0.91	0.962	0.971	1.047
HRG	histidine-rich glycoprotein isoform X1	3273	28	248	16	1	1.616	0.986	0.952	0.61
LITAF	lipopolysaccharide-induced tumor necrosis factor-alpha factor isoform X1	9516	4	3	1	1	1.137	1.677	1.703	1.474
LMNA	lamin isoform A	4000	68	1024	4	1	0.881	1.054	1.073	1.197
SSRP1	FACT complex subunit SSRP1 isoform X1	6749	15	55	13	1	0.852	1.037	1.013	1.169
GORASP2	Golgi reassembly-stacking protein 2 isoform 1	26003	23	50	7	1	0.97	1.402	1.036	1.446
CA1	carbonic anhydrase 1 isoform a	759	51	78	9	1	1.444	1.217	0.978	0.83
RASA2	ras GTPase-activating protein 2 isoform X1	5922	4	5	3	1	0.905	0.982	1.136	1.093
GDAP1	ganglioside-induced differentiation-associated protein 1 isoform a	54332	5	7	2	1	0.855	0.752	0.967	0.866
ABCE1	ATP-binding cassette sub-family E member 1	6059	34	95	16	1	1.081	1.238	0.975	1.146
PCBP1	poly(rC)-binding protein 1	5093	52	143	8	1	0.972	1.007	1.042	1.036
EMC6	ER membrane protein complex subunit 6	83460	11	7	1	1	0.933	0.837	0.815	0.9
BORCS6	BLOC-1-related complex subunit 6	54785	15	10	4	1	0.846	0.818	0.955	0.967
LCMT1	leucine carboxyl methyltransferase 1 isoform X1	51451	13	21	5	1	0.911	1.119	1.061	1.323
MRPS7	28S ribosomal protein S7, mitochondrial	51081	24	11	5	1	0.972	0.953	0.926	0.992
CREBBP	CREB-binding protein isoform a	1387	3	17	2	1	0.8635	0.957	0.8805	1.11
RETN	resistin precursor	56729	10	3	1	1	1.414	0.948	0.767	0.686
LCP2	lymphocyte cytosolic protein 2	3937	8	7	3	1	1.585	1.206	0.977	0.795
ORC3	origin recognition complex subunit 3 isoform 1	23595	2	2	1	1	0.963	1.016	0.938	1.055
ZBTB33	transcriptional regulator Kaiso	10009	1	2	1	1	0.811	0.7945	0.9425	0.98
C8orf44-SGK3	serine/threonine-protein kinase Sgk3	100533105	9	13	4	1	0.73	1.103	0.941	1.551
RAB4B	ras-related protein Rab-4B	53916	27	42	2	1	0.907	0.824	0.86	0.898
LPCAT4	lysophospholipid acyltransferase LPCAT4	254531	9	8	4	1	0.798	0.887	0.857	1.051
STAB1	stabilin-1 isoform X1	23166	6	48	13	1	1.041	1.102	0.895	1.045
HADHA	trifunctional enzyme subunit alpha, mitochondrial precursor	3030	50	259	31	1	0.999	0.995	1.049	0.985
MTPAP	poly(A) RNA polymerase, mitochondrial precursor	55149	5	10	4	1	0.973	1.047	1.071	1.077
NGDN	neuroguidin isoform 1	25983	4	1	1	1	0.649	0.611	0.918	0.942
AFDN	afadin isoform X9	4301	16	60	22	1	0.855	0.798	1.144	0.91
YBX1	nuclease-sensitive element-binding protein 1	4904	47	74	6	1	1.086	1.231	0.889	1.134
MGRN1	E3 ubiquitin-protein ligase MGRN1 isoform X1	23295	2	2	1	1	1.0075	0.985	0.8585	0.977
SNX1	sorting nexin-1 isoform a	6642	34	70	14	1	0.896	1.084	0.969	1.129
CEP120	centrosomal protein of 120 kDa isoform X1	153241	1	6	1	1	0.938	0.985	0.895	1.07
SNW1	SNW domain-containing protein 1 isoform 2	22938	29	40	12	1	0.975	0.904	0.943	0.928
RAB27B	ras-related protein Rab-27B	5874	33	27	4	1	0.919	0.67	1.307	0.73
BCR	breakpoint cluster region protein isoform 1	613	3	10	3	1	0.886	0.7875	0.918	0.8875
SPTBN2	spectrin beta chain, non-erythrocytic 2 isoform X1	6712	22	142	33	1	0.916	0.971	0.983	1.055
CD209	CD209 antigen isoform 1	30835	6	7	2	1	1.089	1.282	1.045	1.177
TAOK3	serine/threonine-protein kinase TAO3 isoform X1	51347	7	19	5	1	0.913	1.065	1.02	1.124
CD63	CD63 antigen isoform X1	967	4	3	1	1	1.009	0.914	1.012	0.898
CWC15	spliceosome-associated protein CWC15 homolog	51503	18	12	3	1	0.786	0.832	0.911	1.058
FBXO42	F-box only protein 42 isoform X1	54455	1	2	1	1	0.5585	0.6095	0.827	1.0915
CDS2	phosphatidate cytidylyltransferase 2	8760	11	13	4	1	0.91	0.886	1	1.006
GATC	glutamyl-tRNA(Gln) amidotransferase subunit C, mitochondrial	283459	32	6	4	1	0.911	0.991	1.103	1.187
ARHGAP42	rho GTPase-activating protein 42	143872	2	6	2	1	0.92	1.004	0.922	1.079
MRC2	C-type mannose receptor 2 precursor	9902	16	86	15	1	0.921	1.13	0.856	1.23
UAP1	UDP-N-acetylhexosamine pyrophosphorylase isoform X1	6675	23	27	9	1	0.959	1.063	0.985	1.122
TUBB4A	tubulin beta-4A chain isoform 1	10382	59	873	2	1	0.935	0.856	0.879	0.921
PSMA6	proteasome subunit alpha type-6 isoform a	5687	44	92	11	1	0.965	0.939	1.005	0.987
DDX59	probable ATP-dependent RNA helicase DDX59 isoform X1	83479	9	12	5	1	0.809	0.867	0.98	1.102
CRIPT	cysteine-rich PDZ-binding protein	9419	11	3	1	1	0.863	0.9895	1.117	1.1465
PAGE2B	putative G antigen family E member 3 isoform X1	389860	34	19	3	1	1.493	1.365	0.888	0.914
TXLNG	gamma-taxilin isoform 1	55787	3	5	2	1	0.817	0.901	0.978	1.056
PDE4DIP	myomegalin isoform X1	9659	6	36	2	1	0.807	0.896	0.927	1.132
C11orf58	small acidic protein	10944	25	21	3	1	1.041	1.207	1.095	1.137
STAT5A	signal transducer and activator of transcription 5A isoform 1	6776	14	36	3	1	1.05	1.111	1.18	1.059
BACH1	transcription regulator protein BACH1	571	1	1	1	1	0.801	0.876	0.833	1.093
ENPP2	ectonucleotide pyrophosphatase/phosphodiesterase family member 2 isoform X1	5168	3	13	3	1	1.233	0.973	0.998	0.841
TMPO	thymopoietin isoform beta	7112	55	150	3	1	0.754	0.84	1.028	1.153
ACSS3	acyl-CoA synthetase short-chain family member 3, mitochondrial isoform 1 precursor	79611	10	13	5	1	0.865	0.864	0.867	0.999
AFTPH	aftiphilin isoform X1	54812	4	6	2	1	0.943	0.846	0.981	0.915
TFEB	transcription factor EB isoform 2	7942	4	3	2	1	0.9685	0.8515	0.995	0.883
TOMM5	mitochondrial import receptor subunit TOM5 homolog isoform 3	401505	9	3	1	1	1.038	0.953	1.077	0.865
ARVCF	armadillo repeat protein deleted in velo-cardio-facial syndrome isoform X1	421	17	28	13	1	0.953	0.851	1.001	0.893
FAM20B	glycosaminoglycan xylosylkinase isoform X1	9917	2	1	1	1	0.792	1.183	0.997	1.493
STX17	syntaxin-17 isoform X1	55014	19	4	3	1	0.937	1.293	0.953	1.3815
SRSF9	serine/arginine-rich splicing factor 9	8683	40	48	10	1	1.029	1.06	0.983	1.03
CCDC124	coiled-coil domain-containing protein 124	115098	43	43	10	1	0.943	0.951	0.954	1.009
LYRM4	LYR motif-containing protein 4 isoform 2	57128	15	7	2	1	0.887	0.937	1.033	1.094
SEPSECS	O-phosphoseryl-tRNA(Sec) selenium transferase isoform X1	51091	3	2	2	1	0.483	0.59	0.959	1.2885
PCMTD1	protein-L-isoaspartate O-methyltransferase domain-containing protein 1 isoform 1	115294	7	8	3	1	0.88	0.873	1.058	0.993
DEPDC5	GATOR complex protein DEPDC5 isoform 4	9681	2	4	2	1	0.785	0.687	0.842	0.876
DICER1	endoribonuclease Dicer isoform X1	23405	1	1	1	1	1.232	0.732	0.773	0.595
AUP1	ancient ubiquitous protein 1	550	15	6	5	1	0.8735	0.891	0.941	1.024
OFD1	oral-facial-digital syndrome 1 protein isoform 1	8481	1	3	1	1	0.98	1.016	0.87	1.042
E4F1	transcription factor E4F1 isoform X1	1877	2	2	1	1	0.8275	0.707	0.881	0.8555
ANK2	ankyrin-2 isoform X1	287	3	31	6	1	0.915	0.757	0.92	0.875
EMC3	ER membrane protein complex subunit 3	55831	18	9	3	1	0.982	1.063	1.018	1.082
THUMPD2	THUMP domain-containing protein 2 isoform 1	80745	2	2	1	1	0.9915	1.1445	0.8215	1.154
HBG2	hemoglobin subunit gamma-2	3048	58	122	2	1	1.543	1.133	1.247	0.734
TBC1D8	TBC1 domain family member 8 isoform X1	11138	2	1	1	1	#NUM!	#NUM!	#NUM!	#NUM!
FUS	RNA-binding protein FUS isoform 1	2521	13	102	5	1	1.075	1.232	1.078	1.147
TIMM21	mitochondrial import inner membrane translocase subunit Tim21 precursor	29090	17	8	4	1	0.976	0.815	0.942	0.822
PIP5K1A	phosphatidylinositol 4-phosphate 5-kinase type-1 alpha isoform X1	8394	6	8	3	1	0.84	1.06	1.077	1.261
VKORC1L1	vitamin K epoxide reductase complex subunit 1-like protein 1 isoform 1	154807	22	17	4	1	0.633	0.969	0.979	1.435
EPHA4	ephrin type-A receptor 4 isoform a precursor	2043	1	1	1	1	0.886	0.936	0.75	1.056
EPHX2	bifunctional epoxide hydrolase 2 isoform a	2053	28	49	12	1	1.194	1.011	0.968	0.847
PNKP	bifunctional polynucleotide phosphatase/kinase	11284	15	18	6	1	0.853	0.742	0.904	0.905
TENM4	teneurin-4 isoform X1	26011	1	5	3	1	0.668	0.706	0.841	0.953
NDUFAF7	protein arginine methyltransferase NDUFAF7, mitochondrial isoform 1	55471	10	7	3	1	0.867	0.971	1.042	1.081
CHST1	carbohydrate sulfotransferase 1 isoform X1	8534	4	1	1	1	1.3	1.025	0.998	0.789
CEBPB	CCAAT/enhancer-binding protein beta isoform a	1051	6	3	2	1	0.9305	0.82	1.02	0.8845
MED13L	mediator of RNA polymerase II transcription subunit 13-like isoform X1	23389	1	1	1	1	0.902	0.941	0.979	1.042
ANKRD52	serine/threonine-protein phosphatase 6 regulatory ankyrin repeat subunit C	283373	1	1	1	1	1.095	1.329	0.934	1.214
MED9	mediator of RNA polymerase II transcription subunit 9	55090	16	1	1	1	1.107	0.805	0.994	0.728
NGFR	tumor necrosis factor receptor superfamily member 16 precursor	4804	4	5	1	1	1.101	0.913	0.947	0.868
PMPCA	mitochondrial-processing peptidase subunit alpha isoform 1 precursor	23203	30	33	11	1	0.988	1.001	0.886	1.079
SGSM3	small G protein signaling modulator 3 isoform X1	27352	4	7	4	1	0.979	0.937	1.134	0.958
SF3A3	splicing factor 3A subunit 3 isoform 1	10946	30	64	12	1	0.918	1.035	1.052	1.153
LARP1	la-related protein 1 isoform X1	23367	24	46	18	1	1.041	1.162	1.012	1.117
PLEKHO1	pleckstrin homology domain-containing family O member 1 isoform a	51177	6	4	2	1	0.84	0.921	0.914	1.105
BID	BH3-interacting domain death agonist isoform 1	637	27	16	4	1	0.955	0.879	1.003	0.903
ATXN10	ataxin-10 isoform 1	25814	31	59	13	1	0.997	1.007	0.964	1.01
AXL	tyrosine-protein kinase receptor UFO isoform 1 precursor	558	1	2	1	1	0.845	0.8135	0.857	0.9675
CCM2	cerebral cavernous malformations 2 protein isoform X1	83605	10	12	4	1	0.877	0.908	0.909	1.03
PSMF1	proteasome inhibitor PI31 subunit isoform 1	9491	17	18	4	1	0.809	0.793	0.961	0.973
TFAP2D	transcription factor AP-2-delta	83741	6	6	1	1	0.784	0.885	1.16	1.129
RAPH1	ras-associated and pleckstrin homology domains-containing protein 1 isoform 1	65059	6	10	4	1	1	0.922	0.969	0.966
RBM25	RNA-binding protein 25	58517	17	55	13	1	0.979	1.053	1.056	1.161
UBQLN4	ubiquilin-4 isoform 1	56893	22	47	6	1	0.829	0.881	0.946	1.063
ARHGAP27	rho GTPase-activating protein 27 isoform X1	201176	1	1	1	1	1.146	0.981	1.007	0.856
CEP44	centrosomal protein of 44 kDa isoform X1	80817	4	4	2	1	0.915	1.11	0.992	1.19
SDHD	succinate dehydrogenase [ubiquinone] cytochrome b small subunit, mitochondrial isoform a precursor	6392	6	3	1	1	0.974	1.039	1.02	0.971
EMC1	ER membrane protein complex subunit 1 isoform X1	23065	17	47	12	1	0.912	0.952	0.976	1.026
IRF2BP1	interferon regulatory factor 2-binding protein 1	26145	13	20	6	1	0.842	0.817	1.015	0.971
PRPF6	pre-mRNA-processing factor 6	24148	27	90	24	1	0.94	1.014	1.008	1.044
TMEM63A	CSC1-like protein 1 isoform X1	9725	4	7	3	1	0.631	0.671	1.005	1.053
MPL	thrombopoietin receptor isoform X1	4352	4	1	1	1	#NUM!	#NUM!	#NUM!	#NUM!
TSTA3	GDP-L-fucose synthase isoform 1	7264	20	37	5	1	0.963	0.859	1.129	0.847
SPTBN4	spectrin beta chain, non-erythrocytic 4 isoform sigma1	57731	1	21	1	1	0.8915	1.2595	0.8955	1.4125
GAPDH	glyceraldehyde-3-phosphate dehydrogenase isoform 1	2597	75	484	20	1	1.061	1.089	1.001	1.031
LYSMD2	lysM and putative peptidoglycan-binding domain-containing protein 2 isoform 1	256586	5	1	1	1	0.843	0.856	1.003	1.015
MRPS26	28S ribosomal protein S26, mitochondrial	64949	23	15	5	1	1.011	0.893	0.976	0.892
ALDH1A1	retinal dehydrogenase 1	216	43	121	16	1	0.899	0.931	1.114	1.036
TRADD	tumor necrosis factor receptor type 1-associated DEATH domain protein	8717	32	42	9	1	1.04	0.91	1.008	0.877
APIP	methylthioribulose-1-phosphate dehydratase isoform X1	51074	23	9	5	1	0.997	0.952	0.918	0.955
NDUFAB1	acyl carrier protein, mitochondrial isoform X1	4706	12	9	2	1	1.046	1.153	1.105	1.153
TMED9	transmembrane emp24 domain-containing protein 9 precursor	54732	22	40	6	1	0.931	1.164	0.924	1.251
CCAR1	cell division cycle and apoptosis regulator protein 1 isoform a	55749	13	53	16	1	0.921	0.989	1.101	1.077
CYFIP2	cytoplasmic FMR1-interacting protein 2 isoform X1	26999	15	62	6	1	0.794	0.935	1.041	1.177
DDX49	probable ATP-dependent RNA helicase DDX49	54555	17	10	6	1	0.958	0.916	1.012	1.011
FEM1B	protein fem-1 homolog B	10116	1	1	1	1	0.888	0.915	0.992	1.03
LRRC40	leucine-rich repeat-containing protein 40	55631	32	44	16	1	0.856	0.933	0.955	1.109
AGPAT3	1-acyl-sn-glycerol-3-phosphate acyltransferase gamma isoform X4	56894	12	11	7	1	0.905	0.987	0.969	1.091
THSD4	thrombospondin type-1 domain-containing protein 4 isoform 1 precursor	79875	16	57	14	1	0.699	0.616	1.187	0.879
RAB23	ras-related protein Rab-23	51715	30	22	6	1	1.209	1.002	0.888	0.829
ARHGEF10	rho guanine nucleotide exchange factor 10 isoform X2	9639	2	8	3	1	0.525	0.992	0.894	1.782
TP53I11	tumor protein p53-inducible protein 11 isoform X1	9537	13	8	2	1	1.116	0.991	0.941	0.888
ZNF219	zinc finger protein 219 isoform X1	51222	2	1	1	1	1.067	0.956	0.95	0.896
ZNF446	zinc finger protein 446 isoform 1	55663	2	2	1	1	0.751	0.778	0.9325	1.0365
ZNF362	zinc finger protein 362 isoform X1	149076	6	3	1	1	1.198	0.957	0.974	0.822
RHOG	rho-related GTP-binding protein RhoG isoform X1	391	50	46	7	1	0.989	1.017	1.005	0.971
VPS13A	vacuolar protein sorting-associated protein 13A isoform A	23230	1	6	3	1	0.763	0.848	1.021	1.1105
BORCS7	BLOC-1-related complex subunit 7	119032	16	3	1	1	0.942	0.889	0.917	0.932
ASS1	argininosuccinate synthase isoform X1	445	12	15	6	1	0.85	0.77	0.933	0.878
SARNP	SAP domain-containing ribonucleoprotein	84324	38	48	7	1	0.767	0.965	1.017	1.247
NEK8	serine/threonine-protein kinase Nek8 isoform X5	284086	3	2	1	1	0.9485	0.869	0.9095	0.916
PIK3R1	phosphatidylinositol 3-kinase regulatory subunit alpha isoform X1	5295	13	29	8	1	0.856	1.083	0.964	1.236
AGPAT5	1-acyl-sn-glycerol-3-phosphate acyltransferase epsilon	55326	9	5	3	1	0.888	0.819	1.001	0.868
JAGN1	protein jagunal homolog 1 isoform a	84522	7	2	1	1	1.1475	1.1405	1.0455	0.9935
NCOA6	nuclear receptor coactivator 6 isoform X1	23054	1	1	1	1	0.921	0.989	0.982	1.074
FDFT1	squalene synthase isoform 3	2222	6	8	2	1	0.972	1.154	0.985	1.085
BCAN	brevican core protein isoform X1	63827	1	2	1	1	1.682	1.637	1.037	0.973
HSPBP1	hsp70-binding protein 1 isoform 1	23640	20	25	7	1	1.063	1.037	1.008	1.026
NAV1	neuron navigator 1 isoform X8	89796	9	24	11	1	1.016	1.034	0.801	1.152
TIMM10	mitochondrial import inner membrane translocase subunit Tim10 isoform X1	26519	36	7	2	1	1.183	1.094	0.968	0.925
LNPK	endoplasmic reticulum junction formation protein lunapark isoform 1 precursor	80856	15	32	7	1	0.951	1.068	1.008	1.123
SRRT	serrate RNA effector molecule homolog isoform X1	51593	28	102	23	1	0.957	1.059	1.016	1.119
RAC2	ras-related C3 botulinum toxin substrate 2	5880	33	28	2	1	0.916	1.09	1.062	1.152
HTRA2	serine protease HTRA2, mitochondrial isoform 1 preproprotein	27429	16	17	5	1	1.02	0.967	1.081	0.98
RMDN3	regulator of microtubule dynamics protein 3 isoform 3	55177	24	38	10	1	1.159	1.103	1.141	0.952
GNG7	guanine nucleotide-binding protein G(I)/G(S)/G(O) subunit gamma-7 precursor	2788	34	4	2	1	0.8365	0.955	1.085	1.1495
EMC4	ER membrane protein complex subunit 4 isoform a	51234	21	10	3	1	0.923	0.867	0.957	0.939
RPP25	ribonuclease P protein subunit p25	54913	10	5	2	1	0.785	0.807	0.979	1.015
ABAT	4-aminobutyrate aminotransferase, mitochondrial precursor	18	21	26	9	1	0.649	0.678	0.856	0.966
ATP2C1	calcium-transporting ATPase type 2C member 1 isoform X1	27032	5	7	4	1	0.99	0.902	0.937	0.9135
XRN2	5'-3' exoribonuclease 2 isoform 1	22803	24	90	21	1	0.959	1.01	1.008	1.055
MAP3K6	mitogen-activated protein kinase kinase kinase 6 isoform 1	9064	2	3	1	1	0.9975	0.801	0.9365	0.805
CRAT	carnitine O-acetyltransferase isoform 3	1384	13	22	8	1	1.157	1.347	1.02	1.151
GUSB	beta-glucuronidase isoform 1 precursor	2990	20	51	9	1	1.023	0.867	1.494	0.834
PGM1	phosphoglucomutase-1 isoform 2	5236	39	156	1	1	0.716	1	0.996	1.397
DDX58	probable ATP-dependent RNA helicase DDX58	23586	19	46	16	1	0.75	0.739	0.885	1.031
DAD1	dolichyl-diphosphooligosaccharide--protein glycosyltransferase subunit DAD1	1603	19	3	2	1	1.071	1.0325	1	0.955
TJP1	tight junction protein ZO-1 isoform X6	7082	25	118	2	1	0.933	0.994	0.954	1.067
EPS8L2	epidermal growth factor receptor kinase substrate 8-like protein 2 isoform X1	64787	21	31	12	1	0.774	0.659	1.127	0.837
BTBD2	BTB/POZ domain-containing protein 2	55643	2	4	1	1	1.037	0.864	0.91	0.833
STX4	syntaxin-4 isoform 3	6810	20	15	5	1	0.733	0.757	0.852	1.069
HNRNPC	heterogeneous nuclear ribonucleoproteins C1/C2 isoform a	3183	54	208	1	1	1.067	0.901	0.935	0.853
LAMP2	lysosome-associated membrane glycoprotein 2 isoform C precursor	3920	7	51	3	1	1.02	0.801	1.105	0.785
ISG20	interferon-stimulated gene 20 kDa protein isoform a	3669	4	2	1	1	0.985	1.364	1.2935	1.3915
HSPA5	endoplasmic reticulum chaperone BiP precursor	3309	56	655	33	1	1.108	1.268	0.957	1.145
ADAM9	disintegrin and metalloproteinase domain-containing protein 9 isoform X1	8754	1	3	1	1	0.7	0.727	0.927	1.04
BUD13	BUD13 homolog isoform 1	84811	5	3	3	1	0.8465	0.718	0.8415	0.8505
KATNB1	katanin p80 WD40 repeat-containing subunit B1 isoform X1	10300	6	7	3	1	0.945	0.827	0.882	0.875
TUBG2	tubulin gamma-2 chain isoform 1	27175	26	30	1	1	0.805	0.738	0.992	0.93
SENP1	sentrin-specific protease 1 isoform X1	29843	1	1	1	1	0.959	0.848	0.841	0.884
CNTFR	ciliary neurotrophic factor receptor subunit alpha isoform X1	1271	7	8	2	1	0.862	1.16	0.96	1.335
WDR47	WD repeat-containing protein 47 isoform X1	22911	1	1	1	1	0.898	0.876	1.201	0.975
CBR3	carbonyl reductase [NADPH] 3	874	46	64	8	1	0.805	0.817	0.974	1.031
GALK2	N-acetylgalactosamine kinase isoform X1	2585	11	13	5	1	1.019	1.289	1.076	1.283
DAGLB	sn1-specific diacylglycerol lipase beta isoform 1	221955	6	8	4	1	0.984	0.886	0.996	0.9
MAP2K2	dual specificity mitogen-activated protein kinase kinase 2 isoform X1	5605	24	44	9	1	0.859	1.099	1.062	1.291
MEPCE	7SK snRNA methylphosphate capping enzyme isoform A	56257	13	10	6	1	0.716	0.993	0.995	1.386
AAMP	angio-associated migratory cell protein isoform 1	14	9	7	4	1	1.016	1.175	1.106	1.157
TMOD1	tropomodulin-1	7111	16	19	3	1	1.004	0.885	1.039	0.911
RNF123	E3 ubiquitin-protein ligase RNF123 isoform X1	63891	5	18	7	1	0.964	1.101	1.036	1.149
ACMSD	2-amino-3-carboxymuconate-6-semialdehyde decarboxylase isoform 1	130013	2	2	1	1	1.045	1.2125	1.0775	1.159
TOR1AIP2	torsin-1A-interacting protein 2 isoform b	163590	17	15	6	1	0.956	1.035	0.968	1.062
HECTD3	E3 ubiquitin-protein ligase HECTD3	79654	16	30	11	1	0.944	0.942	0.966	0.992
PLEKHG1	pleckstrin homology domain-containing family G member 1 isoform a	57480	6	13	7	1	0.791	0.814	0.85	1.029
TUBGCP6	gamma-tubulin complex component 6	85378	2	3	2	1	0.943	0.886	0.94	0.939
IFT88	intraflagellar transport protein 88 homolog isoform 1	8100	1	1	1	1	0.811	0.624	0.863	0.769
AKAP8	A-kinase anchor protein 8	10270	6	4	3	1	0.8275	0.7625	0.965	1.0325
MGST3	microsomal glutathione S-transferase 3 isoform X1	4259	9	4	1	1	0.394	1.046	1.258	2.653
BASP1	brain acid soluble protein 1	10409	69	52	10	1	1.428	0.909	0.916	0.635
GSTM1	glutathione S-transferase Mu 1 isoform 1	2944	46	71	2	1	0.857	1.178	0.659	1.276
PEAK1	inactive tyrosine-protein kinase PEAK1	79834	1	5	2	1	0.681	0.846	0.843	1.264
BBX	HMG box transcription factor BBX isoform X9	56987	3	3	1	1	0.7315	0.411	0.8575	0.562
AKR7A3	aflatoxin B1 aldehyde reductase member 3 isoform X1	22977	28	19	6	1	0.847	0.645	1.218	0.762
PRRX1	paired mesoderm homeobox protein 1 isoform pmx-1b	5396	24	11	1	1	0.848	0.613	0.773	0.723
TTC9C	tetratricopeptide repeat protein 9C isoform X1	283237	12	8	3	1	1.096	1.149	1.015	1.048
SLC33A1	acetyl-coenzyme A transporter 1 isoform 1	9197	3	6	1	1	1.139	1.08	1.047	0.938
STAT2	signal transducer and activator of transcription 2 isoform X1	6773	13	39	9	1	0.878	0.868	0.87	0.998
NAP1L4	nucleosome assembly protein 1-like 4	4676	41	48	9	1	0.914	0.979	0.987	1.068
DENND6A	protein DENND6A	201627	7	5	3	1	0.777	0.741	0.894	0.938
SLC35B2	adenosine 3'-phospho 5'-phosphosulfate transporter 1 isoform a precursor	347734	7	6	3	1	1.032	0.966	1.085	0.936
ARHGAP24	rho GTPase-activating protein 24 isoform 1	83478	4	2	2	1	0.973	1.034	0.932	1.063
TM9SF2	transmembrane 9 superfamily member 2 precursor	9375	9	14	4	1	0.852	0.964	1.01	1.108
UQCRC2	cytochrome b-c1 complex subunit 2, mitochondrial precursor	7385	49	80	17	1	0.956	0.974	1.11	1.01
MRPL4	39S ribosomal protein L4, mitochondrial isoform X1	51073	24	19	5	1	0.823	1.279	0.959	1.554
ILF2	interleukin enhancer-binding factor 2 isoform 1	3608	48	186	12	1	0.947	1.114	0.99	1.187
HMGN4	high mobility group nucleosome-binding domain-containing protein 4 isoform X1	10473	12	10	2	1	0.868	1.003	1.305	1.156
SURF6	surfeit locus protein 6 isoform 1	6838	21	11	6	1	0.89	0.827	0.993	0.912
ARMT1	protein-glutamate O-methyltransferase isoform a	79624	23	27	7	1	0.847	0.786	1.116	0.965
KIF13A	kinesin-like protein KIF13A isoform a	63971	5	25	6	1	0.867	0.977	0.969	1.087
RAD23A	UV excision repair protein RAD23 homolog A isoform 1	5886	26	21	1	1	1.14	1.009	0.96	0.885
KYAT3	kynurenine--oxoglutarate transaminase 3 isoform 1	56267	21	38	7	1	0.766	0.95	1.054	1.211
PPIP5K1	inositol hexakisphosphate and diphosphoinositol-pentakisphosphate kinase 1 isoform X1	9677	2	3	1	1	0.616	0.6385	0.8005	1.0365
SEMA5A	semaphorin-5A isoform X1	9037	2	3	2	1	0.743	0.709	0.763	0.955
TRIP12	E3 ubiquitin-protein ligase TRIP12 isoform X2	9320	9	40	16	1	0.986	0.974	0.932	0.949
SREK1	splicing regulatory glutamine/lysine-rich protein 1 isoform a	140890	17	24	8	1	1.011	1.037	1.001	1.025
EIF5B	eukaryotic translation initiation factor 5B	9669	21	92	25	1	0.912	1.015	0.965	1.114
INPP5D	phosphatidylinositol 3,4,5-trisphosphate 5-phosphatase 1 isoform a	3635	4	9	4	1	0.921	0.855	0.918	0.929
RAB25	ras-related protein Rab-25 precursor	57111	28	20	4	1	0.727	0.619	1.044	0.85
DAG1	dystroglycan preproprotein	1605	6	10	5	1	1.123	0.961	1.075	0.856
YWHAG	14-3-3 protein gamma	7532	53	217	8	1	1.036	1.084	1.018	1.042
CHMP3	charged multivesicular body protein 3 isoform 1	51652	38	24	7	1	0.886	1.096	1.017	1.244
OSBPL9	oxysterol-binding protein-related protein 9 isoform X1	114883	6	14	5	1	0.723	0.995	0.934	1.357
AFMID	kynurenine formamidase isoform 1	125061	6	7	2	1	0.958	0.8	0.992	0.844
GMDS	GDP-mannose 4,6 dehydratase isoform 1	2762	27	50	10	1	0.942	0.894	1.021	0.946
NT5C1A	cytosolic 5'-nucleotidase 1A	84618	31	21	8	1	0.662	0.705	0.863	1.093
HMGB3	high mobility group protein B3 isoform b	3149	23	14	4	1	1.138	1.079	0.993	0.948
NAXD	ATP-dependent (S)-NAD(P)H-hydrate dehydratase isoform b	55739	49	36	11	1	0.745	0.795	0.982	1.067
FNBP4	formin-binding protein 4 isoform 1	23360	5	13	4	1	0.888	1.007	0.948	1.077
PALM	paralemmin-1 isoform X1	5064	22	30	7	1	0.67	0.703	0.896	1.023
RPL32	60S ribosomal protein L32	6161	39	20	6	1	0.799	1.284	1.065	1.502
ZNF512B	zinc finger protein 512B isoform X1	57473	5	7	3	1	0.84	0.725	0.97	0.863
CTAG1A	cancer/testis antigen 1	246100	9	1	1	1	0.965	1.779	0.72	1.844
ATPAF2	ATP synthase mitochondrial F1 complex assembly factor 2	91647	8	7	2	1	1.108	0.975	1.119	0.927
GP2	pancreatic secretory granule membrane major glycoprotein GP2 isoform 1 preproprotein	2813	2	1	1	1	1.226	0.936	0.958	0.763
PGM1	phosphoglucomutase-1 isoform 1	5236	44	175	3	1	0.945	1.113	1.057	1.152
ZRANB2	zinc finger Ran-binding domain-containing protein 2 isoform 1	9406	29	20	8	1	0.804	0.846	0.925	1.052
BCL10	B-cell lymphoma/leukemia 10 isoform 1	8915	10	8	3	1	1.019	1.076	1.008	1.042
ADAMTSL3	ADAMTS-like protein 3 isoform X1	57188	1	3	2	1	1.067	0.937	0.881	0.8785
PLIN2	perilipin-2 isoform X1	123	9	7	3	1	2.034	1.027	0.959	0.531
COPZ1	coatomer subunit zeta-1 isoform 4	22818	32	42	5	1	1.042	1.017	0.928	0.994
LYZ	lysozyme C precursor	4069	21	16	3	1	1.163	1.027	0.879	0.873
SQSTM1	sequestosome-1 isoform 1	8878	15	12	4	1	0.548	0.862	0.786	1.574
GNPDA1	glucosamine-6-phosphate isomerase 1 isoform X1	10007	32	44	5	1	1.078	1.133	0.992	1.045
PLBD1	phospholipase B-like 1 precursor	79887	7	7	4	1	0.955	1.006	1.029	1.044
HTRA1	serine protease HTRA1 precursor	5654	11	19	5	1	2.289	0.831	0.857	0.363
SPG7	paraplegin isoform 3	6687	3	4	3	1	0.834	0.831	0.968	0.9955
FOXRED2	FAD-dependent oxidoreductase domain-containing protein 2 isoform 1 precursor	80020	2	3	1	1	0.959	1.004	0.939	1.048
CEP170	centrosomal protein of 170 kDa isoform X1	9859	22	86	30	1	0.796	1.083	0.886	1.361
RAP1GAP	rap1 GTPase-activating protein 1 isoform a	5909	8	16	5	1	0.783	1.014	0.754	1.31
THOC5	THO complex subunit 5 homolog isoform X1	8563	5	9	4	1	0.98	0.946	0.974	0.981
B3GNTL1	UDP-GlcNAc:betaGal beta-1,3-N-acetylglucosaminyltransferase-like protein 1 isoform a	146712	2	1	1	1	0.994	0.871	0.841	0.876
DNPEP	aspartyl aminopeptidase isoform a	23549	30	43	10	1	0.87	0.804	1.082	0.924
CHN2	beta-chimaerin isoform X1	1124	8	6	3	1	0.655	0.979	0.98	1.685
PRPH	peripherin isoform X1	5630	9	267	1	1	0.932	1.2555	0.981	1.3505
FGFR1	fibroblast growth factor receptor 1 isoform X1	2260	2	11	1	1	0.81	1.253	0.842	1.547
PSMD4	26S proteasome non-ATPase regulatory subunit 4 isoform 1	5710	27	28	1	1	0.864	1.026	0.946	1.215
SUPV3L1	ATP-dependent RNA helicase SUPV3L1, mitochondrial isoform 1	6832	8	11	5	1	0.835	0.734	1.005	0.879
NCF1	neutrophil cytosol factor 1	653361	20	10	6	1	0.98	0.908	0.814	0.908
TNFAIP8L1	tumor necrosis factor alpha-induced protein 8-like protein 1	126282	7	4	1	1	1.182	0.926	0.888	0.78
LMBR1	limb region 1 protein homolog isoform a	64327	2	3	1	1	0.937	0.982	0.978	1.064
FKBP10	peptidyl-prolyl cis-trans isomerase FKBP10 isoform X1	60681	36	127	18	1	1.013	1.097	0.825	1.105
TBCC	tubulin-specific chaperone C	6903	16	23	5	1	0.836	0.801	0.941	0.958
STARD5	stAR-related lipid transfer protein 5	80765	4	3	1	1	1.162	0.811	0.857	0.705
INA	alpha-internexin	9118	8	111	4	1	0.569	0.751	0.59	1.318
IFT172	intraflagellar transport protein 172 homolog	26160	4	14	7	1	0.801	0.884	0.91	1.104
PCF11	pre-mRNA cleavage complex 2 protein Pcf11 isoform 1	51585	1	5	2	1	0.857	0.527	0.706	0.595
IVNS1ABP	influenza virus NS1A-binding protein isoform X1	10625	1	3	1	1	0.842	1.076	0.989	1.315
PRDX4	peroxiredoxin-4 precursor	10549	56	81	10	1	1.07	1.032	1.026	0.973
SUGT1	protein SGT1 homolog isoform B	10910	24	23	8	1	0.826	0.923	0.967	1.113
NFASC	neurofascin isoform X1	23114	1	4	2	1	0.887	1.104	1.022	1.216
ADD1	alpha-adducin isoform X2	118	28	81	15	1	0.766	0.994	0.949	1.319
GUCY1B1	guanylate cyclase soluble subunit beta-1 isoform 2	2983	20	23	10	1	1.096	0.899	0.902	0.825
NQO1	NAD(P)H dehydrogenase [quinone] 1 isoform a	1728	23	19	5	1	1.023	1.135	1.582	1.17
HLA-DRB3	major histocompatibility complex, class II, DR beta 3 precursor	3125	8	5	1	1	0.6915	0.991	1.0725	1.4355
FAT1	protocadherin Fat 1 isoform X1	2195	2	8	6	1	0.98	0.805	0.887	0.796
KNG1	kininogen-1 isoform 2 precursor	3827	50	131	1	1	1.051	1.999	0.752	2.008
EMC7	ER membrane protein complex subunit 7 precursor	56851	26	14	4	1	1.124	1.266	1.019	1.111
CP	ceruloplasmin isoform X1	1356	34	319	1	1	1.428	1.288	0.949	0.886
TRMT6	tRNA (adenine(58)-N(1))-methyltransferase non-catalytic subunit TRM6 isoform 1	51605	9	12	3	1	0.937	0.856	0.907	0.914
NEB	nebulin isoform 4	4703	0	2	1	1	0.983	0.785	0.8415	0.798
ASNS	asparagine synthetase [glutamine-hydrolyzing] isoform a	440	9	11	5	1	0.99	0.977	0.785	1.004
ARL6IP6	ADP-ribosylation factor-like protein 6-interacting protein 6 isoform a	151188	5	6	1	1	0.66	0.694	0.932	1.056
MAGED1	melanoma-associated antigen D1 isoform a	9500	6	12	3	1	1.013	1.109	0.987	1.08
SEH1L	nucleoporin SEH1 isoform X1	81929	15	17	5	1	0.857	0.81	0.942	0.951
PCDH7	protocadherin-7 isoform X1	5099	6	13	6	1	0.873	0.76	0.809	0.828
ARHGAP35	rho GTPase-activating protein 35	2909	10	34	13	1	0.821	0.959	0.975	1.196
LRRC15	leucine-rich repeat-containing protein 15 isoform a precursor	131578	13	7	5	1	1.415	0.864	0.878	0.589
SRSF6	serine/arginine-rich splicing factor 6	6431	15	21	3	1	0.959	1.278	0.986	1.291
SRCIN1	SRC kinase signaling inhibitor 1 isoform X1	80725	3	6	4	1	0.907	0.842	1.119	0.982
TACC2	transforming acidic coiled-coil-containing protein 2 isoform X6	10579	2	10	4	1	0.795	0.678	0.959	0.916
IFT122	intraflagellar transport protein 122 homolog isoform 1	55764	4	13	4	1	0.831	0.826	0.952	1.009
TXNDC17	thioredoxin domain-containing protein 17	84817	38	40	4	1	0.921	1.132	1.069	1.229
VSNL1	visinin-like protein 1	7447	22	15	4	1	1.249	1.402	1.045	1.11
MXRA5	matrix-remodeling-associated protein 5 precursor	25878	26	280	59	1	1.02	1.078	0.909	1.041
IRF6	interferon regulatory factor 6 isoform 1	3664	9	11	4	1	0.731	0.612	1.394	0.822
TXLNA	alpha-taxilin isoform X1	200081	32	47	14	1	1.032	1.179	0.89	1.185
KLKB1	plasma kallikrein isoform X1	3818	19	39	12	1	1.925	1.265	0.956	0.654
DLG3	disks large homolog 3 isoform X1	1741	3	4	2	1	0.636	0.673	1.108	1.049
SKP1	S-phase kinase-associated protein 1 isoform b	6500	48	36	7	1	1.151	1.182	1.058	1.042
HACE1	E3 ubiquitin-protein ligase HACE1 isoform a	57531	2	4	2	1	0.856	1.052	1.037	1.14
SFPQ	splicing factor, proline- and glutamine-rich isoform X1	6421	36	213	26	1	0.984	1.083	0.969	1.098
CRTAC1	cartilage acidic protein 1 isoform X1	55118	14	25	8	1	1.178	0.916	1.139	0.756
FN3K	fructosamine-3-kinase	64122	17	15	4	1	0.965	0.924	1.085	1.037
STRN	striatin isoform X1	6801	26	37	15	1	0.921	0.888	0.95	0.918
NARS	asparagine--tRNA ligase, cytoplasmic	4677	39	135	18	1	1.016	0.998	1.012	0.944
SUCLG2	succinate--CoA ligase [GDP-forming] subunit beta, mitochondrial isoform 2 precursor	8801	44	80	17	1	0.969	1.046	1.306	1.1
PRPSAP1	phosphoribosyl pyrophosphate synthase-associated protein 1 isoform 1	5635	32	37	8	1	0.989	0.9	1.059	0.944
CRK	adapter molecule crk isoform b	1398	45	42	1	1	0.9275	0.8715	0.873	0.9395
PPFIA1	liprin-alpha-1 isoform X10	8500	14	48	16	1	0.876	0.931	0.975	1.063
CHMP5	charged multivesicular body protein 5 isoform 1	51510	19	9	3	1	1.3465	1.6135	1.1885	1.1985
QRICH1	glutamine-rich protein 1 isoform X1	54870	13	25	7	1	0.995	1.061	0.952	1.066
P3H3	prolyl 3-hydroxylase 3 precursor	10536	24	48	15	1	1.053	1.09	0.775	1.035
HLA-A	LOW QUALITY PROTEIN: HLA class I histocompatibility antigen, A-1 alpha chain isoform X1	3105	22	61	1	1	0.822	0.675	0.656	0.821
IKBKG	NF-kappa-B essential modulator isoform b	8517	15	18	6	1	0.878	0.947	0.941	1.055
MMRN2	multimerin-2 precursor	79812	17	53	12	1	1.121	0.909	0.985	0.819
LILRB1	leukocyte immunoglobulin-like receptor subfamily B member 1 isoform X7	10859	2	3	1	1	0.858	0.933	0.913	1.081
PDLIM1	PDZ and LIM domain protein 1	9124	60	85	14	1	0.982	0.771	0.896	0.779
EDC3	enhancer of mRNA-decapping protein 3 isoform 1	80153	13	14	5	1	1.035	1.05	0.945	1.054
NFIC	nuclear factor 1 C-type isoform X1	4782	20	37	7	1	1.105	1.076	1.14	1.073
TIMM13	mitochondrial import inner membrane translocase subunit Tim13	26517	37	15	3	1	1.226	1.139	1.213	0.929
FYN	tyrosine-protein kinase Fyn isoform X1	2534	12	32	2	1	0.84	0.759	0.899	0.907
RDH13	retinol dehydrogenase 13 isoform 1 precursor	112724	7	5	2	1	0.816	0.773	0.997	0.982
GPT2	alanine aminotransferase 2 isoform 1	84706	1	2	1	1	0.9655	0.9165	0.8445	0.9495
IKBKB	inhibitor of nuclear factor kappa-B kinase subunit beta isoform X1	3551	10	14	6	1	0.98	1.163	1.112	1.146
FHL3	four and a half LIM domains protein 3 isoform 1	2275	16	19	4	1	0.894	1.055	0.889	1.168
APRT	adenine phosphoribosyltransferase isoform a	353	54	65	9	1	1.015	0.97	1.164	0.952
EVL	ena/VASP-like protein isoform X2	51466	27	23	9	1	0.954	0.919	0.931	0.963
NAA16	N-alpha-acetyltransferase 16, NatA auxiliary subunit isoform 1	79612	8	15	4	1	0.863	0.825	1.001	0.957
KBTBD7	kelch repeat and BTB domain-containing protein 7	84078	1	3	1	1	1.018	0.9	0.977	0.884
RAB29	ras-related protein Rab-7L1 isoform X1	8934	9	4	1	1	1.318	1.207	1.039	0.916
MRPL15	39S ribosomal protein L15, mitochondrial	29088	23	14	6	1	0.897	0.906	0.988	1.025
PXYLP1	2-phosphoxylose phosphatase 1 isoform 1	92370	5	2	2	1	0.943	1.06	0.917	1.124
EML3	echinoderm microtubule-associated protein-like 3 isoform X3	256364	19	44	14	1	0.99	1.005	1.038	1.015
PLA2G15	group XV phospholipase A2 isoform X1	23659	2	1	1	1	0.613	0.664	1.122	1.084
FUCA2	plasma alpha-L-fucosidase precursor	2519	7	13	4	1	0.997	0.831	0.906	0.833
NDUFAF4	NADH dehydrogenase [ubiquinone] 1 alpha subcomplex assembly factor 4	29078	21	10	4	1	1.119	0.999	1.101	0.893
BCL2L13	bcl-2-like protein 13 isoform X1	23786	17	23	4	1	0.971	0.893	1.031	0.932
ARHGAP45	rho GTPase-activating protein 45 isoform X1	23526	5	12	6	1	0.982	0.967	1.016	1.061
VPS33B	vacuolar protein sorting-associated protein 33B isoform 1	26276	19	38	11	1	0.969	1.049	0.979	1.062
PTPN14	tyrosine-protein phosphatase non-receptor type 14 isoform X1	5784	1	1	1	1	1.06	0.708	0.915	0.668
RAB11B	ras-related protein Rab-11B	9230	66	105	13	1	1.101	1.195	1.075	1.061
CSTA	cystatin-A	1475	27	6	2	1	1.115	1.086	1.357	0.956
ACAT1	acetyl-CoA acetyltransferase, mitochondrial precursor	38	52	76	19	1	1.096	1.151	1.089	1.06
CABIN1	calcineurin-binding protein cabin-1 isoform X1	23523	1	2	2	1	0.871	0.872	0.848	1.001
RRBP1	ribosome-binding protein 1	6238	54	321	43	1	1.049	1.169	0.936	1.117
STK16	serine/threonine-protein kinase 16 isoform 1	8576	3	2	1	1	1.097	0.9355	0.988	0.8525
TMEM132A	transmembrane protein 132A isoform X1	54972	5	11	4	1	0.867	0.72	0.947	0.833
THYN1	thymocyte nuclear protein 1 isoform X1	29087	16	11	5	1	0.831	1.378	1.223	1.639
GEMIN4	gem-associated protein 4 isoform X1	50628	8	14	9	1	0.907	0.972	0.942	1.013
CBL	E3 ubiquitin-protein ligase CBL	867	12	21	7	1	0.846	0.933	0.942	1.098
RXRA	retinoic acid receptor RXR-alpha isoform a	6256	11	10	2	1	0.984	0.833	0.91	0.873
NDUFS5	NADH dehydrogenase [ubiquinone] iron-sulfur protein 5	4725	27	7	3	1	0.655	0.926	1.132	1.489
SRPX2	sushi repeat-containing protein SRPX2 precursor	27286	17	39	6	1	0.978	0.654	0.88	0.662
USP8	ubiquitin carboxyl-terminal hydrolase 8 isoform a	9101	10	31	1	1	0.849	0.908	0.895	1.103
NF1	neurofibromin isoform 1	4763	5	27	12	1	0.872	0.918	0.98	1.04
CHRAC1	chromatin accessibility complex protein 1	54108	20	4	2	1	0.466	0.853	0.919	1.9
NDUFA13	NADH dehydrogenase [ubiquinone] 1 alpha subcomplex subunit 13	51079	42	41	6	1	0.854	0.91	1.011	1.055
FAAP100	Fanconi anemia core complex-associated protein 100 isoform b	80233	1	1	1	1	1.001	0.799	0.861	0.798
JPT2	jupiter microtubule associated homolog 2	90861	55	31	7	1	0.865	0.747	0.895	0.86
LRRC25	leucine-rich repeat-containing protein 25 precursor	126364	5	4	2	1	1.125	0.958	0.897	0.852
AP4S1	AP-4 complex subunit sigma-1 isoform 2	11154	7	3	1	1	0.763	1.555	1.038	1.966
ETFDH	electron transfer flavoprotein-ubiquinone oxidoreductase, mitochondrial isoform 1 precursor	2110	20	21	9	1	1.18	0.991	1.038	0.866
ATP5F1B	ATP synthase subunit beta, mitochondrial precursor	506	73	508	25	1	1.02	0.916	1.046	0.898
CFP	properdin precursor	5199	2	1	1	1	1.508	1.084	0.875	0.719
ATP5F1A	ATP synthase subunit alpha, mitochondrial isoform a precursor	498	55	345	26	1	1.019	0.957	1.077	0.93
C5orf51	UPF0600 protein C5orf51	285636	15	28	3	1	1.053	0.987	0.951	0.937
CLCN6	chloride transport protein 6 isoform 1	1185	3	6	2	1	0.798	1.085	0.854	1.354
ZNF143	zinc finger protein 143 isoform X1	7702	1	1	1	1	#NUM!	#NUM!	#NUM!	#NUM!
MAP3K3	mitogen-activated protein kinase kinase kinase 3 isoform 1	4215	5	10	1	1	1.032	0.966	0.837	0.935
TRPS1	zinc finger transcription factor Trps1 isoform X1	7227	6	12	6	1	0.929	0.664	0.921	0.812
TCIRG1	V-type proton ATPase 116 kDa subunit a isoform 3 isoform a	10312	9	20	6	1	1.289	1.188	0.964	0.922
MAP4K4	mitogen-activated protein kinase kinase kinase kinase 4 isoform X7	9448	14	44	1	1	0.9635	1.227	0.986	1.268
L3MBTL2	lethal(3)malignant brain tumor-like protein 2	83746	2	1	1	1	1.124	0.906	0.912	0.806
RHOC	rho-related GTP-binding protein RhoC precursor	389	35	27	1	1	0.963	1.2615	1.1665	1.306
ZFPL1	zinc finger protein-like 1	7542	5	6	2	1	0.651	0.89	1.005	1.368
MFF	mitochondrial fission factor isoform X1	56947	32	23	6	1	0.907	0.862	0.966	0.951
IGLL1	immunoglobulin lambda-like polypeptide 1 isoform X1	3543	14	53	2	1	1.274	1.033	0.994	0.77
BCKDK	[3-methyl-2-oxobutanoate dehydrogenase [lipoamide]] kinase, mitochondrial isoform a precursor	10295	15	8	4	1	0.97	0.814	1.124	0.861
ERF	ETS domain-containing transcription factor ERF isoform 1	2077	4	9	2	1	0.716	0.649	0.905	0.888
ATP6AP2	renin receptor precursor	10159	6	6	2	1	1.183	1.122	1.05	0.948
TMEM87A	transmembrane protein 87A isoform X1	25963	9	13	4	1	0.76	0.834	1.051	1.003
SLC35A2	UDP-galactose translocator isoform h	7355	3	5	1	1	0.8095	0.8115	1.001	1.005
SIRT3	NAD-dependent protein deacetylase sirtuin-3, mitochondrial isoform X1	23410	8	9	3	1	0.842	0.746	1.073	0.865
COL11A1	collagen alpha-1(XI) chain isoform X1	1301	3	26	4	1	2.905	1.003	0.981	0.348
AP1B1	AP-1 complex subunit beta-1 isoform a	162	34	136	14	1	1.053	1.049	1.074	0.996
PHAX	phosphorylated adapter RNA export protein	51808	17	8	6	1	0.882	0.796	0.95	0.903
RIOK3	serine/threonine-protein kinase RIO3 isoform 1	8780	2	3	1	1	0.934	0.897	0.847	0.915
TSC1	hamartin isoform X1	7248	12	18	10	1	0.94	1.085	0.901	1.153
DPP4	dipeptidyl peptidase 4	1803	8	20	6	1	0.823	0.64	1.189	0.759
CHSY1	chondroitin sulfate synthase 1 isoform X1	22856	6	6	3	1	1.15	0.93	0.877	0.851
C7	complement component C7 precursor	730	18	36	10	1	1.976	1.152	1.035	0.58
DDX10	probable ATP-dependent RNA helicase DDX10	1662	5	8	4	1	1.086	0.888	0.904	0.837
MUC6	mucin-6 precursor	4588	1	6	2	1	1.135	0.496	1.301	0.437
RPGR	X-linked retinitis pigmentosa GTPase regulator isoform A	6103	2	1	1	1	1.046	0.865	0.842	0.828
ACCS	1-aminocyclopropane-1-carboxylate synthase-like protein 1 isoform X1	84680	2	2	1	1	0.6765	0.8415	0.8855	1.244
SYNCRIP	heterogeneous nuclear ribonucleoprotein Q isoform X4	10492	48	249	1	1	0.812	0.898	0.903	1.095
SLIT1	slit homolog 1 protein precursor	6585	1	4	1	1	1.04	1.186	0.984	1.131
THEMIS2	protein THEMIS2 isoform 3	9473	7	9	3	1	0.957	0.988	0.964	1.025
CA4	carbonic anhydrase 4 isoform X1	762	4	2	1	1	0.826	0.733	1.015	0.887
CCDC88A	girdin isoform X1	55704	4	19	9	1	0.863	1.236	0.98	1.408
UBASH3B	ubiquitin-associated and SH3 domain-containing protein B isoform X1	84959	6	8	4	1	0.906	1.364	0.907	1.506
HIST1H1D	histone H1.3	3007	36	176	7	1	0.924	1.083	1.184	1.155
ECD	protein ecdysoneless homolog isoform 2	11319	1	3	1	1	0.975	0.78	0.783	0.801
ESAM	endothelial cell-selective adhesion molecule precursor	90952	16	14	4	1	1.407	0.979	0.952	0.688
FAM84B	protein FAM84B isoform X1	157638	25	15	5	1	0.805	0.723	1.024	0.898
DCAF8	DDB1- and CUL4-associated factor 8	50717	12	20	6	1	0.919	1.092	1	1.257
TBCD	tubulin-specific chaperone D	6904	17	56	16	1	0.843	0.902	0.916	1.159
CWF19L1	CWF19-like protein 1 isoform 1	55280	12	19	7	1	0.736	0.985	1.016	1.337
BORCS5	BLOC-1-related complex subunit 5 isoform 1	118426	21	15	4	1	0.864	1.156	0.958	1.301
PPIA	peptidyl-prolyl cis-trans isomerase A isoform 1	5478	58	421	5	1	0.927	1.095	1.046	1.197
UBE2V2	ubiquitin-conjugating enzyme E2 variant 2 isoform X1	7336	27	48	1	1	0.7825	0.8245	0.97	1.055
C9orf16	UPF0184 protein C9orf16 isoform X1	79095	23	7	2	1	0.934	0.908	0.868	0.987
MCFD2	multiple coagulation factor deficiency protein 2 isoform A precursor	90411	16	9	1	1	1.067	0.943	1.1	0.896
HOOK3	protein Hook homolog 3	84376	18	34	13	1	0.929	1.147	0.909	1.235
AKAP8L	A-kinase anchor protein 8-like isoform 1	26993	7	7	3	1	1.064	0.98	0.927	0.926
HNRNPF	heterogeneous nuclear ribonucleoprotein F	3185	42	207	10	1	0.982	1.039	0.971	1.059
SEC24C	protein transport protein Sec24C	9632	22	82	18	1	0.886	1.055	1.059	1.191
UHRF1	E3 ubiquitin-protein ligase UHRF1 isoform 2	29128	2	1	1	1	1.106	1.039	0.934	0.94
ARHGAP31	rho GTPase-activating protein 31	57514	6	13	5	1	0.938	0.969	0.89	0.94
TFDP1	transcription factor Dp-1 isoform X1	7027	4	1	1	1	0.85	0.902	0.914	1.061
DDX55	ATP-dependent RNA helicase DDX55 isoform X1	57696	5	5	2	1	1.003	0.989	0.984	0.986
TPM1	tropomyosin alpha-1 chain isoform Tpm1.1st	7168	66	329	0	1	0.866	0.751	0.878	0.851
PTPRCAP	protein tyrosine phosphatase receptor type C-associated protein precursor	5790	14	9	3	1	0.818	1.068	1.129	1.355
DPH2	2-(3-amino-3-carboxypropyl)histidine synthase subunit 2 isoform a	1802	7	4	2	1	0.837	0.778	0.979	0.929
EPC2	enhancer of polycomb homolog 2	26122	1	3	1	1	0.987	0.957	0.921	1.016
AHSA1	activator of 90 kDa heat shock protein ATPase homolog 1 isoform 1	10598	41	43	10	1	1.086	1.089	1.04	1.003
SCAP	sterol regulatory element-binding protein cleavage-activating protein isoform X1	22937	3	4	2	1	0.945	0.904	0.931	0.957
NOL7	nucleolar protein 7	51406	7	4	2	1	0.865	0.893	1.203	1.032
CLCN3	H(+)/Cl(-) exchange transporter 3 isoform b	1182	2	3	2	1	0.843	0.891	0.99	1.041
CALML5	calmodulin-like protein 5	51806	58	43	6	1	0.925	0.976	1.758	1.073
FMO1	dimethylaniline monooxygenase [N-oxide-forming] 1 isoform a	2326	15	22	6	1	0.861	0.666	0.861	0.758
CCDC28A	coiled-coil domain-containing protein 28A	25901	5	4	1	1	0.897	0.953	0.978	1.0665
XRCC6	X-ray repair cross-complementing protein 6 isoform 1	2547	57	370	32	1	1.025	1.114	1.098	1.084
TIMMDC1	complex I assembly factor TIMMDC1, mitochondrial precursor	51300	15	8	5	1	0.884	0.803	0.935	0.868
RPL21	60S ribosomal protein L21	6144	29	21	7	1	0.971	1.496	1.097	1.478
RPL22	60S ribosomal protein L22	6146	51	49	4	1	1.081	1.261	1.075	1.148
CERS1	ceramide synthase 1 isoform 1	10715	3	1	1	1	#NUM!	#NUM!	#NUM!	#NUM!
ANKRD27	ankyrin repeat domain-containing protein 27	84079	1	3	1	1	1.065	1.176	1.238	1.104
TRMT2A	tRNA (uracil-5-)-methyltransferase homolog A isoform X1	27037	10	15	6	1	0.613	0.731	0.998	1.103
HIKESHI	protein Hikeshi isoform 1	51501	19	8	3	1	0.98	1.092	1.035	1.066
ERCC2	general transcription and DNA repair factor IIH helicase subunit XPD isoform 1	2068	11	14	6	1	0.948	0.922	0.939	0.966
EIF3L	eukaryotic translation initiation factor 3 subunit L isoform 1	51386	34	67	19	1	0.956	1.144	1.117	1.198
IPO8	importin-8 isoform 1	10526	7	17	6	1	0.921	0.964	0.933	1.081
HSDL2	hydroxysteroid dehydrogenase-like protein 2 isoform 1	84263	14	21	6	1	0.867	0.87	1.05	1.004
GTF2I	general transcription factor II-I isoform 1	2969	35	128	28	1	0.904	0.982	1.04	1.072
SAMD4B	protein Smaug homolog 2 isoform X1	55095	18	27	9	1	0.839	1.037	0.903	1.238
ACTN3	alpha-actinin-3 isoform 1	89	12	109	2	1	0.935	0.906	0.897	0.882
AIFM2	apoptosis-inducing factor 2	84883	3	1	1	1	#NUM!	#NUM!	#NUM!	#NUM!
TMC4	transmembrane channel-like protein 4 isoform 2	147798	5	12	2	1	0.919	0.697	1.045	0.796
VPS41	vacuolar protein sorting-associated protein 41 homolog isoform 1	27072	7	12	5	1	0.982	0.993	0.949	1.033
RBM26	RNA-binding protein 26 isoform X15	64062	15	39	1	1	#NUM!	#NUM!	#NUM!	#NUM!
GPALPP1	GPALPP motifs-containing protein 1 isoform X1	55425	6	4	2	1	0.885	0.811	0.972	0.917
PRKD1	serine/threonine-protein kinase D1 isoform 1	5587	13	30	6	1	0.952	1.07	0.906	1.094
EVI5	ecotropic viral integration site 5 protein homolog isoform X1	7813	3	6	3	1	0.958	1.045	0.929	1.104
CYP27A1	sterol 26-hydroxylase, mitochondrial precursor	1593	12	12	6	1	0.97	0.91	1.009	0.961
LRCH1	leucine-rich repeat and calponin homology domain-containing protein 1 isoform 1	23143	10	11	6	1	0.951	0.912	0.951	0.958
PAIP1	polyadenylate-binding protein-interacting protein 1 isoform 1	10605	14	22	7	1	1.034	1.019	0.932	0.969
LSM3	U6 snRNA-associated Sm-like protein LSm3	27258	20	21	2	1	0.809	0.768	0.939	0.94
ESYT2	extended synaptotagmin-2 isoform X1	57488	32	97	23	1	0.93	1.033	1.06	1.071
NDN	necdin	4692	8	4	3	1	0.934	1.2215	0.887	1.308
UNC119B	protein unc-119 homolog B	84747	8	7	2	1	0.858	0.88	0.919	1.023
CSK	tyrosine-protein kinase CSK	1445	27	45	11	1	0.886	1.051	0.97	1.192
TNC	tenascin isoform X9	3371	47	1414	1	1	0.969	0.783	0.88	0.808
SMYD3	histone-lysine N-methyltransferase SMYD3 isoform 1	64754	11	19	4	1	0.703	1.088	0.926	1.498
PNMT	phenylethanolamine N-methyltransferase	5409	4	3	1	1	1.059	1.092	1.648	1.031
PTK7	inactive tyrosine-protein kinase 7 isoform e	5754	24	91	19	1	0.943	1.11	0.921	1.162
EYA3	eyes absent homolog 3 isoform X1	2140	3	2	1	1	0.83	0.81	0.86	0.976
COX20	cytochrome c oxidase assembly protein COX20, mitochondrial isoform 2	116228	9	2	1	1	0.689	0.783	1.0435	1.138
BCAP31	B-cell receptor-associated protein 31 isoform a	10134	26	41	7	1	1.069	1.043	1.08	1
EIF3H	eukaryotic translation initiation factor 3 subunit H	8667	29	47	10	1	1.064	1.079	1.022	1.062
FAM107B	protein FAM107B isoform b	83641	14	10	4	1	0.855	1.051	1.056	1.145
TFAM	transcription factor A, mitochondrial isoform 1 precursor	7019	32	35	10	1	0.859	0.867	1.313	1.017
RAB13	ras-related protein Rab-13 isoform 1	5872	30	54	3	1	0.805	0.792	0.907	0.959
COMP	cartilage oligomeric matrix protein precursor	1311	16	61	6	1	1.389	1.019	1.105	0.742
WDR26	WD repeat-containing protein 26 isoform a	80232	15	17	9	1	0.905	1.01	0.932	1.114
BANF1	barrier-to-autointegration factor isoform X1	8815	43	70	3	1	1.161	1.286	1.172	1.099
VPS8	vacuolar protein sorting-associated protein 8 homolog isoform X1	23355	5	13	6	1	0.988	1.075	1.08	1.106
CCNT2	cyclin-T2 isoform b	905	2	1	1	1	0.964	1.026	0.962	1.063
[truncated: 6,018 more rows]

## Sheet: Supplementary Table 4
Supplementary Table 4: List of differentially expressed proteins in FAD vs BE
[truncated: 33 more rows]

[truncated: 2 more sheets: Supplementary Table 5, Supplementary Table 6]
